# Supplementary material for: Subjective age, worry and risk-related perceptions in older adults in times of a pandemic
Source: PLoS One. 2022 Sep 29;17(9):e0274293. doi: 10.1371/journal.pone.0274293 (PMC9522013; doi:10.1371/journal.pone.0274293)
Supplement: S1 Data. Archive — (ZIP) [file pone.0274293.s004.zip]

Archive with 28 entries (28 files):
- GraveRisk.dat
- __MACOSX/._GraveRisk.dat
- CL_Worry_shealthmoderator_Wcov.out
- __MACOSX/._CL_Worry_shealthmoderator_Wcov.out
- CL_Worry_shealthmoderator.out
- __MACOSX/._CL_Worry_shealthmoderator.out
- CL_Worry_Simple.out
- __MACOSX/._CL_Worry_Simple.out
- CL_Worry_wCovar.out
- __MACOSX/._CL_Worry_wCovar.out
- CL-Prisk simple model_allcov.out
- __MACOSX/._CL-Prisk simple model_allcov.out
- CL-Prisk simple model.out
- __MACOSX/._CL-Prisk simple model.out
- Cl-Prisk_Shealth_moderator_ncovar.out
- __MACOSX/._Cl-Prisk_Shealth_moderator_ncovar.out
- Cl-Prisk_Shealth_moderator_Wcovar.out
- __MACOSX/._Cl-Prisk_Shealth_moderator_Wcovar.out
- Cl-RiskGrave_Shealth_moderator_nocovar.out
- __MACOSX/._Cl-RiskGrave_Shealth_moderator_nocovar.out
- Cl-RiskGrave_Shealth_moderator_wcovar.out
- __MACOSX/._Cl-RiskGrave_Shealth_moderator_wcovar.out
- Cl-RiskGrave_simple.out
- __MACOSX/._Cl-RiskGrave_simple.out
- Cl-RiskGrave_simpleWcovar.out
- __MACOSX/._Cl-RiskGrave_simpleWcovar.out
- ShortworryWithRisk.sav
- __MACOSX/._ShortworryWithRisk.sav
