# Supplementary material for: Subjective age, worry and risk-related perceptions in older adults in times of a pandemic
Source: PLoS One. 2022 Sep 29;17(9):e0274293. doi: 10.1371/journal.pone.0274293 (PMC9522013; doi:10.1371/journal.pone.0274293)
Supplement: S1 Data. Archive — (ZIP) [file pone.0274293.s004.zip › GraveRisk.dat]

66	-11	-1000	1	-1000	1	2	4	4	-1000	3	-1000
72	-7	-12	1	1	1	2	5	1	2	1	2
67	-2	-1000	2	-1000	2	2	4	1	-1000	4	-1000
80	-1000	0	1	2	3	1	4	-1000	2	2	2
63	-5	-10	2	3	4	1	4	2	3	4	4
73	-23	-13	2	2	4	1	4	2	2	2	2
66	0	0	1	2	3	1	4	1	2	-1000	4
70	-5	-5	2	2	3	1	5	2	2	2	2
73	-8	-8	2	1	3	2	4	2	2	4	3
87	-1000	1	4	4	3	1	3	1	2	3	3
74	-9	-4	2	2	2	2	4	2	2	2	3
79	-19	-6	3	3	3	2	4	2	4	2	-1000
71	-11	-21	2	2	2	2	4	2	2	4	4
79	-29	-19	1	2	2	2	4	3	2	2	-1000
75	-1000	-1000	2	2	1	1	4	-1000	3	-1000	-1000
62	0	0	1	1	2	2	4	2	4	1	-1000
67	-1	-17	3	4	3	2	4	2	3	-1000	-1000
73	0	3	4	4	2	1	3	1	1	-1000	1
66	-11	-1000	3	-1000	4	2	5	2	-1000	2	-1000
85	-10	0	3	4	3	2	3	4	4	4	4
62	8	0	4	3	2	1	2	3	3	-1000	4
64	-24	-1000	4	-1000	2	2	4	3	-1000	4	-1000
67	-1000	-10	2	2	3	1	3	2	4	3	4
67	-17	-17	3	2	3	2	5	1	1	1	-1000
70	10	-1000	3	-1000	-1000	2	1	-1000	-1000	4	-1000
82	-12	-12	3	4	-1000	2	4	3	2	3	4
71	-21	-21	3	2	3	2	4	3	2	2	2
72	-12	-12	2	3	2	2	5	2	2	2	2
63	-3	-1000	4	4	2	1	3	3	-1000	3	-1000
71	-1	-16	1	1	2	2	5	1	1	1	1
81	-16	-11	3	2	1	1	4	4	4	4	3
69	-9	-1000	3	-1000	3	2	4	3	-1000	-1000	-1000
85	-5	-1000	2	-1000	3	1	3	2	-1000	4	-1000
71	-10	-10	2	1	3	1	5	1	2	1	1
66	-8	0	2	1	2	2	4	3	1	-1000	1
81	-1	-1000	1	2	1	1	4	1	1	4	4
73	0	-8	2	3	1	2	5	2	2	-1000	2
60	-20	-20	3	4	2	2	4	4	4	3	4
73	-1000	-1000	1	3	2	2	5	3	2	-1000	-1000
64	-1000	-1000	2	-1000	1	2	4	2	-1000	-1000	-1000
74	-14	-1000	3	-1000	3	2	4	3	-1000	2	-1000
67	0	0	2	3	3	1	4	2	2	3	2
79	0	-3	2	2	3	1	4	2	4	3	4
73	-1000	-13	3	3	2	1	4	3	3	4	3
84	-9	-10	2	3	2	2	4	2	4	-1000	2
86	-1000	-1000	1	-1000	3	2	4	2	-1000	-1000	-1000
63	-13	-10	4	3	3	1	5	3	1	2	-1000
71	-21	-6	4	4	1	2	3	4	-1000	4	3
63	-3	-23	4	3	3	2	3	3	2	3	3
77	-1000	-1000	2	-1000	-1000	2	5	1	-1000	3	-1000
73	-23	-8	2	1	2	2	4	2	2	2	2
77	-14	-12	3	2	2	1	4	3	4	3	4
84	-34	-29	2	1	1	2	4	2	1	2	4
74	-9	0	2	1	3	2	4	2	2	2	-1000
69	-12	-9	1	4	3	1	5	4	3	2	3
60	-10	0	1	3	3	1	4	4	4	4	3
66	14	-1000	2	-1000	4	2	1	2	-1000	4	-1000
73	-10	-8	2	2	5	2	4	2	2	2	2
64	11	6	1	2	5	2	3	-1000	3	-1000	-1000
70	-5	-3	2	3	5	2	5	3	3	3	3
61	-6	-1	2	3	5	2	4	3	4	-1000	3
65	-15	-15	2	2	5	2	5	2	2	2	2
85	-15	-15	3	3	3	1	4	2	3	4	1
67	-9	-7	2	3	4	1	5	3	2	2	2
60	-20	-15	2	2	4	2	3	2	3	3	2
67	0	9	-1000	1	5	2	4	-1000	-1000	-1000	-1000
73	-13	-2	4	4	2	2	3	-1000	2	4	1
65	-5	-5	4	4	2	2	4	-1000	1	4	4
62	-9	-12	-1000	1	2	2	4	4	1	1	3
75	-1000	-15	4	4	3	2	2	4	2	3	4
69	-1000	-1000	3	-1000	3	1	5	3	-1000	4	-1000
65	-10	-1000	1	-1000	2	2	4	3	-1000	3	-1000
71	-6	-6	1	2	4	2	4	4	4	4	4
68	-1000	-1000	3	-1000	1	2	2	2	-1000	4	-1000
84	-24	0	1	2	3	1	3	1	1	1	1
80	0	-1000	3	-1000	1	1	3	-1000	-1000	2	-1000
72	-12	-1000	2	-1000	4	1	4	2	-1000	3	-1000
61	-4	-1000	1	-1000	1	1	4	1	-1000	1	-1000
98	-10	-1000	1	4	2	2	4	2	3	-1000	4
78	-1000	-1000	3	2	4	1	2	2	4	3	3
85	-1000	-10	3	2	2	2	4	4	4	2	2
64	-9	-14	3	2	1	2	5	1	2	2	2
65	0	-1000	2	2	3	2	3	2	2	2	3
66	-6	-1000	3	-1000	2	2	3	4	-1000	3	-1000
83	-13	-13	4	3	1	2	3	2	2	4	4
72	-7	-12	2	2	4	1	4	4	2	4	4
73	-8	-8	3	3	5	1	4	2	2	2	-1000
62	-22	-1000	1	-1000	2	1	4	1	-1000	-1000	-1000
63	-8	-3	3	3	3	2	4	3	3	3	2
74	-14	-1000	3	-1000	4	1	3	3	-1000	4	-1000
71	-6	-1	2	2	3	1	4	3	4	2	3
63	-13	-1000	2	-1000	4	2	4	2	-1000	3	-1000
66	-1000	-1000	2	-1000	5	1	5	4	-1000	2	-1000
79	-9	-1000	1	2	2	2	3	2	4	-1000	3
76	-6	-1000	4	4	1	2	4	4	-1000	4	4
65	-8	0	2	3	3	1	4	3	4	4	2
76	-13	-11	3	1	4	2	4	1	2	2	1
61	-6	-6	2	3	3	2	4	2	4	2	3
78	-3	-1000	3	-1000	3	2	3	2	-1000	4	-1000
75	0	-1000	2	-1000	2	2	5	4	-1000	3	-1000
77	-12	0	4	3	1	1	3	-1000	4	4	4
68	-18	-8	2	1	2	1	4	3	2	-1000	-1000
80	-10	0	2	1	2	1	4	1	1	2	4
62	-1000	3	3	3	4	2	4	3	4	3	3
87	-12	0	2	3	3	2	3	2	2	-1000	-1000
61	-16	-1000	2	-1000	2	1	3	2	-1000	3	-1000
71	-6	-6	3	3	4	2	4	-1000	-1000	-1000	-1000
91	-11	-1000	2	2	3	2	4	2	2	2	2
74	-14	-2	1	2	2	2	4	1	2	2	4
85	-10	-10	1	3	2	2	3	3	4	3	4
70	-15	-1000	2	-1000	5	2	4	4	-1000	-1000	-1000
77	-17	-1000	2	-1000	2	2	4	2	-1000	4	-1000
75	-1000	-1000	2	2	4	1	4	1	2	4	-1000
82	-12	-7	1	2	1	2	3	2	2	3	4
77	-1000	-1000	1	-1000	4	1	3	1	-1000	2	-1000
70	-25	-5	2	3	1	2	3	2	2	1	4
68	-8	-1000	1	-1000	3	2	5	1	-1000	1	-1000
66	-26	4	4	4	5	2	-1000	2	2	4	4
79	-4	-14	2	2	-1000	2	4	2	2	2	3
67	-9	-17	1	4	2	2	4	2	1	1	-1000
75	-1	-1000	2	1	-1000	2	4	2	1	2	1
62	-2	0	3	4	3	2	4	2	4	2	3
66	-21	-21	-1000	2	2	2	5	2	2	1	4
77	-1000	-1000	2	-1000	3	1	3	2	-1000	4	-1000
80	-1000	-30	2	2	5	2	4	2	2	2	2
74	-14	-24	2	2	3	2	4	2	2	2	2
61	-6	-1000	2	-1000	5	1	5	2	-1000	2	-1000
62	-12	-7	2	4	2	1	4	1	4	1	4
77	-7	-27	1	1	2	2	4	2	2	-1000	-1000
76	0	-1000	3	-1000	1	2	3	2	-1000	4	-1000
81	-1000	-3	2	2	1	2	4	1	2	2	3
77	-7	-7	1	1	3	2	5	4	3	2	3
77	-37	-1000	2	-1000	4	2	4	2	-1000	-1000	-1000
79	1	-9	3	1	3	2	4	2	2	3	-1000
83	-13	-1000	2	3	2	1	3	-1000	3	4	3
78	-3	0	2	3	5	1	4	2	1	3	4
80	-10	-1000	2	-1000	3	2	4	2	-1000	2	-1000
66	-1000	-9	2	2	2	1	4	2	2	3	3
74	-14	-1000	1	-1000	2	2	4	3	-1000	3	-1000
72	-22	-2	1	1	1	1	3	1	3	4	4
87	-27	-1000	3	-1000	3	1	4	-1000	-1000	3	-1000
62	-7	-12	1	1	4	2	4	1	2	4	2
72	-12	-7	3	3	2	2	4	2	2	3	2
77	-17	-17	1	3	3	2	3	2	3	2	2
69	-9	-1000	2	-1000	4	1	4	2	-1000	2	-1000
75	-10	-15	3	4	2	2	4	1	1	2	-1000
69	-9	-10	2	2	4	2	4	2	2	3	3
64	-7	-1000	1	-1000	3	2	5	1	-1000	2	-1000
76	-11	-1000	1	-1000	1	2	4	3	-1000	1	-1000
72	-7	-12	2	-1000	3	1	5	4	3	-1000	-1000
65	-10	-5	3	2	3	2	3	2	2	4	4
81	-6	0	2	1	1	2	4	-1000	-1000	4	-1000
69	-9	-9	2	2	3	2	4	2	3	2	3
66	-11	-6	2	2	3	2	4	4	2	2	2
81	-6	-6	3	2	4	1	4	2	2	1	2
63	-13	-8	1	3	2	1	4	3	3	2	4
74	-1000	-4	2	2	2	2	4	1	2	2	2
66	-1000	0	4	3	2	1	4	4	2	4	4
76	-26	-21	3	2	1	2	5	2	4	3	4
67	-1000	-22	2	1	4	2	5	2	1	1	-1000
72	0	-7	2	2	-1000	2	4	2	2	4	3
78	-8	-3	3	2	3	2	4	3	2	1	3
70	-15	-1000	3	-1000	1	1	4	4	-1000	3	-1000
84	-1000	-1000	3	-1000	1	1	3	-1000	-1000	3	-1000
62	-7	-12	3	3	5	2	4	4	4	2	2
71	-21	-16	2	2	2	2	5	2	2	2	2
64	-14	-1000	3	-1000	3	2	4	4	-1000	2	-1000
73	-1000	-1000	1	-1000	2	2	2	4	-1000	4	-1000
70	-1000	0	3	3	4	2	4	2	3	3	3
74	-29	-27	1	1	2	2	4	1	1	1	1
64	-14	0	2	1	4	1	4	2	-1000	-1000	-1000
72	-7	0	-1000	4	5	1	3	-1000	-1000	4	-1000
73	2	-1000	3	-1000	5	1	4	2	-1000	4	-1000
62	-22	-1000	4	-1000	5	2	5	4	-1000	4	-1000
68	-13	-18	2	2	-1000	2	4	2	2	3	2
67	-1	0	1	1	4	2	5	2	2	2	2
70	-11	-10	2	2	2	2	5	1	2	2	2
61	-21	-21	3	2	2	2	5	4	1	2	1
68	-8	-1000	2	2	4	2	4	2	2	2	-1000
61	-7	-11	2	3	-1000	1	5	2	4	2	2
61	0	-1000	4	-1000	1	2	3	-1000	-1000	-1000	-1000
62	-2	-4	1	2	3	2	5	1	1	3	2
62	-17	-1000	4	-1000	1	1	4	4	-1000	-1000	-1000
85	-10	-10	3	3	-1000	1	3	1	2	-1000	-1000
73	7	7	3	3	-1000	2	3	3	2	2	4
72	-12	-22	1	2	1	1	4	2	2	2	2
63	-13	-23	2	3	3	2	5	2	2	2	2
74	-14	-10	2	-1000	1	2	5	2	1	2	2
60	0	-1000	2	-1000	2	1	4	2	-1000	1	-1000
79	-9	-1000	1	-1000	5	1	5	2	-1000	1	-1000
72	-1000	0	2	3	3	2	3	3	3	4	4
64	-9	-14	2	1	2	2	4	2	1	2	1
68	-28	-18	1	3	3	2	4	2	4	2	2
69	-19	-9	3	2	2	2	3	3	2	2	1
78	-13	-13	4	4	3	1	2	3	-1000	4	4
87	-7	3	3	1	-1000	2	3	1	1	3	-1000
78	-8	-6	3	3	5	1	4	4	3	4	3
78	-18	-18	3	3	2	2	4	2	4	2	1
70	-10	0	3	2	1	2	4	2	-1000	4	-1000
70	-15	-10	3	2	3	2	5	4	3	4	2
76	-11	-11	2	3	-1000	2	4	2	3	2	2
81	-1000	-11	1	2	2	2	5	2	2	3	1
74	-4	-1000	3	-1000	2	2	4	-1000	-1000	-1000	-1000
77	-1	-5	4	3	2	1	4	3	3	4	3
82	-1000	0	2	3	3	1	4	2	2	3	-1000
72	-2	-7	2	4	5	1	4	2	2	4	3
79	-20	-9	2	2	4	1	4	3	2	3	4
61	-21	-11	2	1	3	2	5	4	-1000	3	4
74	-14	-10	3	2	2	2	4	2	2	2	2
64	-9	-9	2	3	3	2	5	2	4	1	2
70	-20	-10	2	3	3	2	4	2	4	4	4
79	0	-1000	3	-1000	1	1	4	1	-1000	4	-1000
65	-15	-15	2	2	-1000	2	3	3	2	-1000	-1000
83	0	-1000	1	-1000	1	2	1	1	-1000	4	-1000
73	0	-13	1	1	-1000	2	4	1	2	1	-1000
62	7	-1000	1	4	-1000	1	3	2	2	4	4
73	-13	-9	1	2	3	1	4	1	2	1	2
87	-17	-17	3	3	2	1	4	2	2	3	4
68	-1000	-1000	-1000	-1000	4	2	4	3	-1000	4	-1000
87	-14	-12	2	2	3	2	4	2	1	2	2
77	-27	-1000	3	-1000	1	2	3	4	-1000	4	-1000
79	-9	-29	4	3	-1000	1	3	4	2	4	4
78	-13	-10	2	2	-1000	1	4	4	-1000	2	2
87	-1	-20	1	3	2	2	3	2	2	2	2
77	-12	-1000	2	-1000	-1000	1	4	2	-1000	1	-1000
69	-9	-9	3	3	1	2	5	2	4	2	-1000
74	-9	-1000	4	3	2	1	4	-1000	4	4	4
73	-8	-1000	4	-1000	1	1	4	1	-1000	3	-1000
82	-22	-12	1	1	2	2	5	2	2	2	1
61	-6	-6	2	3	5	1	4	4	3	2	-1000
90	-20	-20	2	1	1	1	4	4	3	2	2
80	-10	-10	1	1	3	2	4	3	2	2	2
75	-15	-10	2	1	5	1	5	1	1	1	4
61	-21	-21	2	1	2	1	5	4	4	2	2
73	-8	-8	2	2	3	1	5	2	2	3	3
67	-17	-12	4	4	5	1	5	2	2	3	3
70	0	-10	2	3	2	1	4	2	2	2	2
70	-10	-5	2	2	3	2	4	3	3	3	4
81	-11	-13	4	2	2	2	3	2	2	3	3
77	-5	0	3	4	3	2	4	2	2	4	4
65	-10	-5	2	2	3	1	4	1	1	1	2
85	-10	-10	1	2	4	1	4	2	2	2	2
67	-12	-7	2	2	5	1	4	2	2	2	2
67	-7	-7	2	2	5	1	4	2	1	2	2
68	-1000	-23	3	2	-1000	1	3	-1000	2	3	-1000
65	-1000	-10	-1000	-1000	4	1	4	4	-1000	4	-1000
65	-10	-10	2	3	5	1	4	2	2	2	2
78	-8	-8	3	3	4	1	4	2	2	2	3
63	-13	-8	2	2	4	1	5	2	2	1	2
62	-22	-32	3	2	1	1	4	3	1	3	1
63	-8	-18	2	3	4	1	5	3	3	2	2
77	-1000	-3	3	3	4	1	5	2	2	3	3
62	-4	-6	2	2	3	2	5	-1000	-1000	-1000	-1000
60	-10	-10	4	4	5	1	4	2	3	4	3
64	-9	-9	3	2	3	1	4	3	2	2	2
69	-1000	0	2	1	5	1	4	2	2	-1000	-1000
63	-33	-23	2	2	5	1	3	2	2	3	3
81	-21	-6	3	3	-1000	1	4	2	2	3	4
71	-6	-1000	3	-1000	3	1	4	2	-1000	2	-1000
61	-11	-11	1	2	3	1	4	2	2	2	2
67	-7	-4	3	4	-1000	1	4	2	2	3	3
61	0	-1	3	3	5	1	4	4	3	2	2
61	-11	-6	2	2	2	1	4	2	2	3	-1000
64	1	-14	3	2	4	1	2	2	2	4	3
72	-12	-1000	3	-1000	3	1	5	4	-1000	2	-1000
68	-1000	-18	2	2	2	1	4	2	2	-1000	4
67	-7	-2	3	3	2	1	4	3	2	2	2
68	-8	-8	3	3	-1000	1	5	4	4	4	2
69	-9	-4	3	3	3	1	4	2	2	3	3
70	-10	-10	2	2	3	1	5	2	-1000	2	2
64	-4	-4	2	2	5	1	4	-1000	3	2	2
65	-15	-10	2	3	4	1	5	2	2	2	3
72	-7	-7	2	2	1	1	5	2	2	3	3
64	-14	-4	3	4	3	1	4	3	4	3	4
65	0	0	3	2	5	1	4	2	2	3	3
67	-12	-7	4	4	4	1	4	3	4	3	4
65	-25	-25	1	2	2	1	4	1	2	1	2
67	-11	-7	3	4	3	1	5	2	4	4	4
61	-11	-11	2	3	4	1	4	2	2	2	2
67	-12	-9	1	1	3	1	4	1	1	-1000	1
68	-13	-8	2	2	4	1	5	1	1	2	2
69	-9	-9	1	2	5	1	5	2	2	2	2
72	-22	-1000	3	-1000	2	1	4	4	-1000	2	-1000
71	-11	-21	2	2	5	1	4	2	2	2	2
63	-13	-13	3	3	5	1	4	1	2	2	2
67	-1000	-7	2	-1000	-1000	1	3	3	3	2	2
65	7	-5	3	4	4	1	2	3	2	4	3
62	-1000	8	3	3	2	1	3	2	2	3	3
63	-13	-6	2	3	4	1	5	2	2	3	3
60	-10	-1000	3	-1000	3	1	4	2	-1000	3	-1000
67	-7	-7	3	3	-1000	1	4	-1000	2	-1000	3
66	-11	-6	3	3	4	1	4	3	2	3	2
72	-7	-1000	2	-1000	-1000	1	5	2	-1000	3	-1000
65	-5	-1000	2	-1000	2	1	4	2	-1000	2	-1000
66	-16	-21	2	2	3	1	5	2	2	2	2
66	-11	-11	3	3	-1000	1	4	1	2	3	3
64	-14	-14	2	2	5	1	5	2	2	3	3
68	-8	-6	2	4	1	1	4	2	2	3	3
60	-1000	0	2	1	5	1	4	2	2	2	2
60	-10	-10	3	2	2	1	5	2	2	2	2
61	-11	-11	3	2	3	1	5	1	2	2	2
62	-1000	3	4	3	2	1	2	2	3	4	4
63	-13	-13	1	1	3	1	5	1	2	2	3
69	-4	-4	3	3	5	1	4	-1000	4	4	-1000
63	-3	-6	2	2	3	1	5	3	3	2	2
64	-14	-14	2	1	3	1	4	1	1	2	1
62	-7	-6	1	2	4	1	5	1	1	1	1
65	-5	0	3	3	-1000	2	4	3	2	3	3
74	-1	-4	2	2	3	2	5	2	2	2	2
66	-6	-6	3	2	3	2	4	2	2	3	4
60	-10	-1000	2	-1000	4	2	5	2	-1000	2	-1000
71	-11	-11	2	2	4	1	4	-1000	2	1	2
67	-17	-22	4	3	-1000	2	4	2	-1000	3	4
62	-12	-7	2	3	2	2	5	2	2	2	2
62	-17	-1000	3	4	-1000	2	4	3	3	-1000	3
61	-11	-6	3	4	3	2	3	2	-1000	-1000	-1000
62	-1	-2	3	3	2	2	3	4	3	3	3
62	-1000	0	4	3	-1000	2	4	-1000	3	3	-1000
61	-6	0	2	2	3	2	5	2	3	2	2
61	-1	-1000	2	-1000	2	2	4	1	-1000	1	-1000
64	-14	-14	2	2	-1000	2	4	2	1	2	2
66	-11	-11	3	-1000	4	2	4	3	-1000	3	3
72	-22	-22	2	2	5	2	5	2	3	2	2
64	-9	-9	2	2	3	2	5	2	1	2	2
64	-16	-14	2	3	4	2	4	2	3	2	2
62	-17	-22	3	4	-1000	2	5	-1000	3	-1000	2
62	0	-2	2	2	2	2	3	2	2	-1000	3
62	3	6	3	3	4	2	3	2	2	4	4
65	-15	-15	4	4	2	2	4	-1000	4	-1000	3
65	-10	-15	3	4	3	2	4	2	3	3	3
66	-16	-16	1	2	3	2	4	3	2	2	3
67	-17	-17	3	3	4	2	5	3	2	2	2
64	-14	-9	2	2	5	2	5	2	2	2	2
67	-17	-17	2	3	3	2	5	1	2	3	3
68	-8	-8	-1000	3	3	2	5	3	4	3	-1000
73	-11	-8	2	3	4	2	4	3	3	2	2
62	-12	-2	3	3	3	2	4	2	1	2	2
79	-4	-4	4	4	3	2	4	2	2	4	4
62	-12	-10	2	2	3	2	4	2	2	2	2
64	-9	-4	2	3	4	2	3	-1000	2	2	-1000
60	-6	-10	2	2	3	2	5	3	3	2	3
64	-4	-4	2	2	4	2	5	2	2	2	2
60	-5	-5	2	2	3	2	4	2	2	2	2
66	-6	-6	3	2	2	2	4	3	3	2	2
62	-10	-7	1	2	5	2	5	2	2	2	2
67	-1000	13	2	2	2	2	3	2	2	4	3
63	-13	-8	2	2	3	2	4	2	2	2	2
61	-1000	9	3	3	2	2	3	3	2	2	2
74	-19	-19	2	2	3	2	5	2	3	4	3
62	-7	-7	3	2	3	2	5	2	2	2	4
63	-3	0	4	4	2	2	4	2	2	3	-1000
61	14	14	2	2	3	2	3	3	2	2	3
60	0	-5	3	3	-1000	1	4	2	2	3	-1000
65	0	-5	2	2	3	2	4	2	2	2	2
65	-10	-15	2	2	3	2	5	3	3	2	-1000
72	-9	-22	1	3	3	2	5	1	2	2	2
67	-17	-14	3	3	5	2	5	3	3	2	2
61	-8	-6	1	1	3	2	4	2	2	2	1
61	-11	-16	2	2	-1000	2	5	2	2	2	2
60	-1000	-1000	3	-1000	3	2	3	2	-1000	4	-1000
62	-1000	0	4	3	4	2	3	3	2	3	-1000
66	-8	-1000	2	-1000	3	2	4	2	-1000	-1000	-1000
66	-6	-6	3	3	3	2	4	2	2	3	4
65	-8	-20	3	3	4	2	4	2	2	-1000	3
63	-1000	2	3	3	4	2	1	2	2	3	2
61	-1	-1	3	3	-1000	2	4	2	2	2	3
63	7	0	4	3	5	1	3	2	2	3	3
75	-8	-13	2	3	5	1	5	3	3	2	3
66	-11	-11	3	3	3	1	4	3	3	3	3
85	-5	-5	3	3	3	1	3	2	2	4	4
84	-9	-1	2	2	5	1	4	2	2	2	3
65	-5	-10	2	4	2	2	5	2	2	2	2
64	-14	-4	4	3	5	1	4	2	1	3	2
73	-28	-13	1	2	3	2	4	2	3	3	3
76	-11	-16	2	2	3	2	4	2	2	2	3
64	-4	-4	3	3	2	1	4	3	3	3	4
65	-1000	0	4	4	5	1	4	3	3	4	4
67	-7	-9	3	3	5	2	5	3	-1000	2	3
70	-10	0	2	3	4	1	4	1	2	2	3
65	0	-5	3	3	4	1	3	3	3	3	3
66	-6	-6	4	2	3	2	5	2	2	2	2
83	-1000	-1000	3	-1000	2	2	3	3	-1000	-1000	-1000
76	-11	-6	3	3	4	1	5	2	2	3	3
70	-10	-5	3	3	-1000	2	5	2	4	4	3
75	-5	-2	3	3	4	1	4	-1000	3	4	3
70	-20	-15	2	2	4	1	4	2	2	1	2
69	-19	-19	2	2	4	1	4	2	3	2	2
70	-1000	-10	4	2	3	1	4	2	2	2	2
76	-16	-16	3	4	-1000	1	4	2	2	3	3
62	-12	-1000	4	-1000	3	2	4	3	-1000	3	-1000
67	-5	0	2	2	3	2	4	2	3	2	2
74	-9	-9	2	2	3	1	4	2	2	-1000	3
61	-1000	-1	2	2	2	2	4	-1000	2	-1000	-1000
65	-1000	-1000	3	-1000	4	1	4	2	-1000	4	-1000
69	-9	-9	2	1	4	2	4	2	2	2	2
68	-18	0	3	3	4	1	4	3	3	-1000	-1000
75	-10	0	2	3	2	1	3	2	2	2	4
63	-18	-13	3	3	2	1	4	2	2	2	2
77	-12	-17	2	2	3	1	4	2	2	3	2
77	-1000	3	1	1	3	1	3	1	1	-1000	-1000
65	5	0	2	3	-1000	1	3	2	2	2	-1000
71	-21	-11	2	1	2	1	4	2	2	2	2
65	-1000	-15	2	2	4	2	3	2	2	2	2
67	-12	-7	3	4	3	1	4	2	-1000	-1000	-1000
66	-21	-26	2	2	2	1	4	1	1	1	1
62	-8	-8	2	2	-1000	1	4	1	2	2	2
63	-13	-1000	2	-1000	-1000	1	5	2	-1000	2	-1000
64	-4	-14	2	1	-1000	1	4	-1000	2	-1000	2
61	-11	-6	2	2	3	1	4	2	2	2	2
69	-14	-1000	3	-1000	2	1	4	2	-1000	3	-1000
84	-4	-9	3	2	3	1	4	2	2	3	3
75	-5	0	3	3	3	1	4	2	2	2	3
63	-1000	-3	2	2	2	1	4	2	2	3	2
64	-9	-9	2	2	4	2	5	1	2	2	2
65	-1000	-10	2	2	4	2	4	2	2	2	2
69	-14	-9	2	2	4	2	5	3	3	2	2
74	-9	-9	2	2	3	1	4	2	2	3	4
65	-5	-7	2	2	3	1	4	2	2	2	2
61	-11	-11	2	2	4	1	4	2	2	1	2
72	-17	-17	2	1	2	2	3	1	1	3	4
74	-14	-9	-1000	-1000	3	1	4	-1000	-1000	-1000	2
83	-8	-13	3	2	1	1	5	3	2	4	2
68	-18	-13	2	2	-1000	2	5	2	2	2	2
63	-8	-3	2	4	-1000	1	4	2	3	3	3
63	-8	-8	3	2	3	2	4	2	2	4	4
63	-3	-3	1	2	5	2	4	2	2	2	2
60	-10	-10	3	4	3	2	5	3	3	3	4
65	-25	-1000	1	-1000	5	2	4	1	-1000	-1000	-1000
72	-2	-2	2	4	2	2	4	2	1	3	4
60	0	0	3	3	2	2	5	2	2	-1000	3
64	-9	-5	2	2	3	2	5	2	2	2	2
61	-11	-11	2	2	3	2	5	2	2	-1000	2
70	-30	-20	4	4	-1000	2	4	-1000	-1000	4	4
64	-1000	-9	3	3	4	2	4	3	3	3	2
74	-9	0	3	3	3	1	3	2	3	3	4
74	-14	-14	1	2	4	1	5	-1000	2	2	2
75	-10	-10	3	3	4	1	4	2	2	3	3
73	-8	-8	3	2	5	1	4	4	4	2	2
72	-12	-10	2	3	4	1	4	1	1	3	4
74	-19	-9	-1000	3	2	2	3	-1000	-1000	-1000	-1000
70	-5	-5	2	2	3	2	5	2	2	2	2
73	-6	-8	3	4	2	2	4	3	2	3	3
74	-9	-14	2	1	-1000	2	3	2	1	2	2
76	-26	-26	4	4	2	2	4	3	2	3	4
73	-8	0	1	2	4	2	4	4	1	3	3
70	-15	-15	3	2	2	1	4	2	2	4	4
64	-6	-4	2	2	3	1	4	2	2	2	3
68	-18	-1	2	2	4	1	4	4	4	4	3
71	-11	-6	3	3	4	1	4	2	2	2	3
72	3	8	4	3	3	1	3	3	3	4	3
74	-1000	-14	2	3	3	1	5	2	2	3	3
70	-10	-7	2	2	5	1	4	2	2	3	3
84	-4	-9	2	2	4	1	4	2	1	2	4
67	-7	-2	2	2	2	2	4	1	1	3	3
66	-8	-9	3	2	-1000	1	4	2	2	3	3
67	-8	-7	3	3	3	1	4	3	3	-1000	2
62	-2	-2	2	2	3	1	5	2	2	2	2
74	-9	-4	2	2	5	1	4	1	2	3	3
70	-20	-5	2	4	-1000	1	4	2	4	4	4
72	-2	-1	3	3	3	1	5	3	2	3	3
66	-16	-10	3	2	2	2	4	2	2	2	2
63	-13	-13	2	2	3	2	4	2	2	2	2
78	-8	-8	1	1	5	1	5	2	2	2	2
78	-1000	2	2	2	4	1	4	2	4	3	-1000
70	0	-5	3	3	5	1	4	2	2	4	3
74	-1000	-4	3	3	2	1	4	3	3	4	4
65	-5	-5	3	3	3	1	5	2	2	3	3
63	-8	-3	3	3	3	1	4	3	3	3	3
66	-6	-6	2	1	3	1	4	2	2	2	2
63	-8	-8	3	3	2	2	4	2	3	2	2
63	-3	-3	4	4	3	2	4	2	2	3	2
68	-8	-8	3	3	3	1	4	2	2	3	3
69	-9	-19	3	3	5	1	4	-1000	3	-1000	2
62	8	-12	4	3	3	2	3	-1000	2	3	3
63	-13	-13	4	3	2	2	4	2	2	2	2
79	-1000	-1000	1	-1000	4	1	3	1	-1000	-1000	-1000
72	-1000	-7	2	2	3	1	4	2	2	-1000	3
80	-10	-1000	2	-1000	2	1	4	2	-1000	2	-1000
70	-10	-15	2	2	3	2	4	2	2	2	2
63	-18	-11	2	2	3	1	4	1	2	3	3
62	-12	8	3	3	-1000	1	4	3	3	3	3
74	-9	-1000	3	-1000	5	1	5	2	-1000	3	-1000
69	-9	-9	3	3	2	1	3	3	2	-1000	-1000
64	-14	-9	3	2	2	2	4	4	3	3	3
65	-15	-10	1	2	3	1	5	-1000	-1000	-1000	-1000
65	-1000	10	3	3	-1000	2	4	1	2	3	3
70	-20	-15	2	2	-1000	1	4	2	2	2	1
73	-8	-7	3	3	3	1	4	-1000	-1000	-1000	-1000
79	-1000	-14	1	1	3	1	4	1	1	3	3
63	-8	0	3	3	4	2	4	2	2	3	2
73	-3	-3	3	2	3	1	4	2	2	3	3
63	-9	-13	3	3	3	1	4	1	2	2	4
84	-14	-9	3	3	2	1	4	2	-1000	4	3
67	13	-1000	4	-1000	2	2	2	4	-1000	4	-1000
60	-10	-10	3	3	2	2	5	2	2	2	2
64	-4	-4	3	2	3	1	4	-1000	2	3	3
60	-10	-5	2	2	5	2	5	1	2	2	1
62	-17	-17	2	2	4	2	5	2	2	3	2
75	-10	-1000	3	-1000	3	1	5	2	-1000	3	-1000
70	-5	0	3	3	-1000	1	4	2	4	4	3
73	-8	-3	3	3	-1000	1	4	2	2	3	3
73	-8	-1000	2	-1000	5	1	4	2	-1000	3	-1000
72	-22	-12	2	2	4	1	5	2	2	2	2
84	-14	-9	3	4	4	1	4	2	3	4	4
75	-1000	-10	3	2	4	1	4	-1000	-1000	-1000	3
70	-10	-10	2	1	2	1	3	2	2	-1000	-1000
76	2	-6	3	2	4	2	3	2	2	2	2
71	0	-1	2	2	5	2	4	2	2	2	2
63	-1000	-5	-1000	2	1	2	4	-1000	2	-1000	2
65	-5	-1000	3	-1000	3	1	4	3	-1000	2	-1000
65	-6	-5	2	3	5	1	4	2	2	3	2
81	-1	-5	2	2	3	1	4	2	2	4	3
71	-1000	-11	3	2	-1000	2	4	2	2	3	2
77	-27	-17	2	2	3	2	3	2	2	4	4
75	-25	-15	1	2	-1000	1	4	1	1	2	1
64	-15	-14	2	2	3	1	5	1	2	2	1
66	-16	-11	3	2	4	2	5	1	2	2	3
78	-18	-8	2	2	5	1	5	2	3	2	2
64	-11	-14	2	2	4	1	5	3	3	2	2
64	16	-14	4	4	3	2	2	2	1	4	4
66	-26	-22	2	2	5	1	5	2	2	-1000	2
61	-31	-31	1	-1000	3	2	-1000	-1000	-1000	-1000	-1000
72	3	-2	2	2	2	1	3	2	2	3	3
78	-8	-8	2	3	4	2	5	2	3	-1000	3
65	-10	-10	3	4	2	1	4	2	2	2	2
73	0	2	1	2	3	1	4	-1000	-1000	2	1
74	-4	1	3	2	4	1	3	3	2	3	3
73	-8	-8	3	3	5	1	4	2	3	3	3
71	-11	-11	2	2	2	1	4	2	2	2	2
87	-7	-1000	3	3	3	1	4	3	3	4	3
71	-21	-21	3	2	-1000	1	5	3	2	3	2
66	-21	-16	1	2	4	1	4	4	-1000	-1000	1
67	-12	-12	4	3	4	1	4	2	2	2	2
68	-18	-18	1	1	3	1	4	1	-1000	1	1
61	-21	-1000	2	-1000	4	1	5	1	-1000	2	-1000
61	-21	-21	4	3	2	2	4	2	2	2	2
61	-26	-16	1	1	5	-1000	5	1	1	1	1
68	-8	-3	2	2	4	1	4	2	2	2	2
63	-13	-8	2	3	3	1	5	1	2	2	1
64	-14	-4	2	2	-1000	1	4	2	2	3	3
61	-11	-6	2	2	3	1	4	2	2	2	2
71	-11	-6	2	2	3	1	4	2	2	3	2
70	-15	-10	3	2	2	2	4	-1000	2	3	3
72	-22	-22	3	3	2	1	4	4	3	3	2
67	-1	0	2	2	2	1	3	2	2	3	4
74	-14	-9	3	3	-1000	1	4	2	2	4	2
63	-8	-8	1	2	3	1	4	2	2	2	2
65	-1000	-15	2	2	3	1	4	2	1	2	1
78	-8	7	3	3	2	1	4	3	3	2	3
64	-9	-9	3	3	4	1	4	3	3	3	2
68	-18	-11	2	2	2	1	4	2	2	1	2
62	-31	-35	3	2	1	1	2	3	2	4	4
64	-4	-4	3	3	3	1	5	3	4	3	4
62	-12	-7	2	2	1	1	3	2	2	4	4
66	-1000	-11	2	2	-1000	2	4	1	1	2	2
72	-1000	-12	4	4	2	2	4	3	4	3	4
73	-13	-13	2	1	5	2	4	2	2	3	3
83	-18	-13	2	2	-1000	1	4	2	1	4	3
73	-13	-11	2	2	3	2	5	1	1	1	1
61	-11	-11	2	2	3	1	4	1	1	3	4
66	-6	-11	3	3	2	1	4	4	2	2	2
-1000	-1000	-1000	2	2	-1000	1	4	2	2	3	2
78	-18	-13	3	3	5	1	5	3	3	3	3
63	17	7	2	2	3	2	2	2	2	4	3
68	-1000	0	1	-1000	5	1	4	2	2	1	-1000
62	-17	-13	1	1	3	2	5	2	2	1	2
60	0	-10	3	2	3	2	4	2	2	3	-1000
60	-10	-10	3	3	4	2	5	3	2	2	2
67	-12	-9	3	3	2	2	5	2	3	3	2
61	-1	-1	3	3	3	2	4	3	4	3	4
-1000	-1000	-1000	1	-1000	5	1	5	1	-1000	1	-1000
66	-6	-6	4	4	-1000	2	4	4	4	3	3
71	-21	-21	2	2	1	1	5	2	2	2	2
78	-3	-8	3	2	2	1	4	2	2	3	3
74	-1000	0	3	1	2	1	5	1	1	1	1
70	0	0	3	4	3	1	3	2	2	2	3
77	5	-7	3	3	4	1	3	2	3	3	3
66	-11	-11	3	-1000	5	2	4	3	-1000	3	-1000
74	-14	-9	3	2	-1000	1	5	2	2	2	2
79	-9	-9	2	2	2	1	4	2	2	2	1
72	-4	-1	2	3	2	1	4	2	2	2	3
71	-11	-11	2	3	4	1	4	2	2	2	2
76	-4	-6	4	3	-1000	2	4	3	2	3	3
81	-11	-1000	2	-1000	3	2	5	2	-1000	2	-1000
70	0	10	3	4	4	2	4	2	-1000	4	4
81	-11	-1000	2	-1000	4	2	4	3	-1000	2	-1000
73	-3	-3	2	3	3	2	4	2	2	3	3
77	-17	-7	2	2	3	2	5	2	2	2	2
69	-1000	-1000	4	-1000	4	2	4	2	-1000	-1000	-1000
67	0	0	3	2	3	2	4	2	2	2	2
68	-8	-1000	3	-1000	2	2	5	2	-1000	2	-1000
69	-9	-9	3	2	-1000	2	5	2	3	3	3
69	-1	11	2	1	2	2	4	2	-1000	3	3
75	-15	-10	3	3	4	2	5	2	3	2	3
-1000	-1000	-1000	2	2	2	2	4	2	2	3	3
71	-11	-16	2	2	3	2	5	2	1	2	2
71	-11	-11	2	2	3	2	5	2	2	2	2
71	0	-1	3	2	-1000	2	3	3	3	2	2
72	-17	-12	4	3	3	2	4	2	4	3	2
77	-12	-9	3	2	5	1	5	2	2	1	2
82	-22	-12	2	2	5	1	4	2	2	3	4
85	-1000	-10	2	-1000	4	1	4	3	3	-1000	-1000
76	-1	-6	1	4	3	1	3	1	1	3	3
77	-12	-12	4	3	1	1	4	2	3	3	3
77	-12	-17	2	3	5	1	4	1	1	2	3
76	-11	-11	3	2	1	2	4	1	1	2	2
77	-7	-11	2	2	2	2	5	2	1	2	2
79	-14	-9	2	2	4	2	4	2	2	3	3
76	-1000	-1000	4	-1000	-1000	2	4	3	-1000	4	-1000
82	-22	-22	3	3	-1000	2	4	2	2	4	4
82	-1000	-1000	3	-1000	2	2	4	2	-1000	3	-1000
