# Supplementary material for: Subjective age, worry and risk-related perceptions in older adults in times of a pandemic
Source: PLoS One. 2022 Sep 29;17(9):e0274293. doi: 10.1371/journal.pone.0274293 (PMC9522013; doi:10.1371/journal.pone.0274293)
Supplement: S1 Data. Archive — (ZIP) [file pone.0274293.s004.zip › CL_Worry_shealthmoderator_Wcov.out]

Mplus VERSION 8.5 (Mac)
MUTHEN & MUTHEN
07/09/2021   1:47 PM

INPUT INSTRUCTIONS


    Title: CrossLAnalysis with worry of  covid-19 illness,
    	shealth modrator, with covar;


    data: FILE =
    '/Users/maiken.tingvold/Documents/CRISIS/
    statistical-analysis/spss/Graverisk.dat';


    variable: names =
      				 AGE
      				 SAT1
      				 SAT2
      				 Worry1
      				 Worry2
      				 Edu
      				 Gender
      				 SHealth
      				 PRisk1
      				 Prisk2
      				 GravePR
      				 GravePR2;
      				
      				
      				
      				    				
      		Usevar  = 		
      				
      				 SAT1
      				 SAT2
      				 worry1
      				 worry2
      				 shealth
      				 age
      				 edu
      				 gender
      				 SASH
      				 worSH;
      				
      				
      				
      				
      		missing = all (-1000);
      		


  define:
  standardize shealth sat1 worry1;

  SASH = (sat1 * shealth);
  WorSH = (worry1 * shealth);


  model:


  !Stability
  SAT2 on SAT1; 	!Effect of SA t1 on t2 (stability)
  Worry2 on Worry1;	!Effect of GravePrisk T1 on T2 (stability)


  !Cross-lagged  effect
  Worry2 on SAT1 shealth sash;	!SAT1 on Worry T2,
  SAT2 on Worry1 shealth worsh; 	!Worry T1 on saT2


  !Correlation
  SAT1 with Worry1;	 !correlation at T1
  SAT2 with Worry2;	 !correlation at T2

  sat1 with edu gender age shealth;
  Worry1 with edu gender age shealth;
  edu with age gender shealth;
  age with shealth edu;
  gender with edu shealth;


  !Impact of control variables on SAT2
  SAT2 on 	Edu
  	Gender
  	age
  	shealth;

  !Impact of control variables on Prisk T2
  Worry2 on Edu
  	Gender
  	AGE
  	shealth;


  sat1 worry1 shealth edu gender age sash worsh;

  	
  output: sampstat stdyx modindices;


INPUT READING TERMINATED NORMALLY


CrossLAnalysis with worry of  covid-19 illness,
shealth modrator, with covar;

SUMMARY OF ANALYSIS

Number of groups                                                 1
Number of observations                                         611

Number of dependent variables                                    2
Number of independent variables                                  8
Number of continuous latent variables                            0

Observed dependent variables

  Continuous
   SAT2        WORRY2

Observed independent variables
   SAT1        WORRY1      SHEALTH     AGE         EDU         GENDER
   SASH        WORSH


Estimator                                                       ML
Information matrix                                        OBSERVED
Maximum number of iterations                                  1000
Convergence criterion                                    0.500D-04
Maximum number of steepest descent iterations                   20
Maximum number of iterations for H1                           2000
Convergence criterion for H1                             0.100D-03

Input data file(s)
  /Users/maiken.tingvold/Documents/CRISIS/statistical-analysis/spss/Graverisk.da

Input data format  FREE


SUMMARY OF DATA

     Number of missing data patterns            25


COVARIANCE COVERAGE OF DATA

Minimum covariance coverage value   0.100


     PROPORTION OF DATA PRESENT


           Covariance Coverage
              SAT2          WORRY2        SAT1          WORRY1        SHEALTH
              ________      ________      ________      ________      ________
 SAT2           0.823
 WORRY2         0.807         0.840
 SAT1           0.735         0.748         0.871
 WORRY1         0.809         0.828         0.859         0.984
 SHEALTH        0.820         0.838         0.867         0.980         0.997
 AGE            0.823         0.836         0.871         0.979         0.992
 EDU            0.730         0.741         0.776         0.874         0.887
 GENDER         0.822         0.838         0.869         0.982         0.995
 SASH           0.732         0.746         0.867         0.856         0.867
 WORSH          0.805         0.827         0.856         0.980         0.980


           Covariance Coverage
              AGE           EDU           GENDER        SASH          WORSH
              ________      ________      ________      ________      ________
 AGE            0.995
 EDU            0.887         0.890
 GENDER         0.993         0.889         0.998
 SASH           0.867         0.773         0.866         0.867
 WORSH          0.975         0.871         0.979         0.856         0.980


SAMPLE STATISTICS


     ESTIMATED SAMPLE STATISTICS


           Means
              SAT2          WORRY2        SAT1          WORRY1        SHEALTH
              ________      ________      ________      ________      ________
               -8.457         2.448         0.034        -0.001         0.003


           Means
              AGE           EDU           GENDER        SASH          WORSH
              ________      ________      ________      ________      ________
               69.917         3.037         1.497        -0.280        -0.174


           Covariances
              SAT2          WORRY2        SAT1          WORRY1        SHEALTH
              ________      ________      ________      ________      ________
 SAT2          53.004
 WORRY2         0.715         0.698
 SAT1           4.585         0.114         1.035
 WORRY1         0.541         0.438         0.113         1.001
 SHEALTH       -1.689        -0.125        -0.297        -0.178         1.003
 AGE           -2.653        -0.252        -0.822        -0.379        -0.933
 EDU            0.607         0.018         0.042        -0.078         0.187
 GENDER        -0.213        -0.016         0.007        -0.002         0.006
 SASH          -1.832        -0.090        -0.621        -0.158         0.508
 WORSH          0.258        -0.068        -0.162        -0.190         0.093


           Covariances
              AGE           EDU           GENDER        SASH          WORSH
              ________      ________      ________      ________      ________
 AGE           48.555
 EDU           -1.091         1.320
 GENDER        -0.199        -0.096         0.250
 SASH           0.781        -0.115        -0.042         2.152
 WORSH          0.474         0.014        -0.005         0.244         1.174


           Correlations
              SAT2          WORRY2        SAT1          WORRY1        SHEALTH
              ________      ________      ________      ________      ________
 SAT2           1.000
 WORRY2         0.117         1.000
 SAT1           0.619         0.134         1.000
 WORRY1         0.074         0.523         0.111         1.000
 SHEALTH       -0.232        -0.150        -0.291        -0.178         1.000
 AGE           -0.052        -0.043        -0.116        -0.054        -0.134
 EDU            0.073         0.019         0.036        -0.068         0.162
 GENDER        -0.059        -0.038         0.015        -0.004         0.012
 SASH          -0.172        -0.073        -0.416        -0.108         0.346
 WORSH          0.033        -0.075        -0.147        -0.175         0.086


           Correlations
              AGE           EDU           GENDER        SASH          WORSH
              ________      ________      ________      ________      ________
 AGE            1.000
 EDU           -0.136         1.000
 GENDER        -0.057        -0.167         1.000
 SASH           0.076        -0.069        -0.058         1.000
 WORSH          0.063         0.011        -0.010         0.153         1.000


     MAXIMUM LOG-LIKELIHOOD VALUE FOR THE UNRESTRICTED (H1) MODEL IS -9643.538


UNIVARIATE SAMPLE STATISTICS


     UNIVARIATE HIGHER-ORDER MOMENT DESCRIPTIVE STATISTICS

         Variable/         Mean/     Skewness/   Minimum/ % with                Percentiles
        Sample Size      Variance    Kurtosis    Maximum  Min/Max      20%/60%    40%/80%    Median

     SAT2                 -8.533      -0.261     -35.000    0.20%     -14.000    -10.000     -9.000
             503.000      52.678       0.788      14.000    0.20%      -7.000     -2.000
     WORRY2                2.452       0.182       1.000   10.92%       2.000      2.000      2.000
             513.000       0.696      -0.536       4.000   11.50%       3.000      3.000
     SAT1                  0.000      -0.071      -3.555    0.19%      -0.655     -0.128      0.004
             532.000       1.000       1.187       3.563    0.19%       0.268      0.663
     WORRY1                0.000       0.127      -1.663   13.64%      -0.472     -0.472     -0.472
             601.000       1.000      -0.561       1.910    9.65%       0.719      0.719
     SHEALTH               0.000      -0.801      -4.184    0.66%      -0.048     -0.048     -0.048
             609.000       1.000       1.681       1.331   23.97%      -0.048      1.331
     AGE                  69.918       0.654      60.000    3.12%      63.000     67.000     69.000
             608.000      48.556      -0.135      98.000    0.16%      71.000     76.000
     EDU                   3.040       0.110       1.000    8.64%       2.000      3.000      3.000
             544.000       1.318      -0.740       5.000   13.42%       3.000      4.000
     GENDER                1.497       0.013       1.000   50.33%       1.000      1.000      1.000
             610.000       0.250      -2.000       2.000   49.67%       2.000      2.000
     SASH                 -0.252      -3.725     -13.255    0.19%      -0.194     -0.019     -0.006
             530.000       2.110      28.462       7.755    0.19%       0.006      0.069
     WORSH                -0.176      -0.678      -5.359    1.00%      -0.628     -0.034     -0.034
             599.000       1.174       8.602       6.957    0.17%       0.022      0.079


THE MODEL ESTIMATION TERMINATED NORMALLY


MODEL FIT INFORMATION

Number of Free Parameters                       63

Loglikelihood

          H0 Value                       -9646.728
          H1 Value                       -9643.538

Information Criteria

          Akaike (AIC)                   19419.456
          Bayesian (BIC)                 19697.607
          Sample-Size Adjusted BIC       19497.596
            (n* = (n + 2) / 24)

Chi-Square Test of Model Fit

          Value                              6.380
          Degrees of Freedom                     2
          P-Value                           0.0412

RMSEA (Root Mean Square Error Of Approximation)

          Estimate                           0.060
          90 Percent C.I.                    0.010  0.115
          Probability RMSEA <= .05           0.298

CFI/TLI

          CFI                                0.989
          TLI                                0.904

Chi-Square Test of Model Fit for the Baseline Model

          Value                            403.373
          Degrees of Freedom                    17
          P-Value                           0.0000

SRMR (Standardized Root Mean Square Residual)

          Value                              0.013


MODEL RESULTS

                                                    Two-Tailed
                    Estimate       S.E.  Est./S.E.    P-Value

 SAT2     ON
    SAT1               4.457      0.277     16.112      0.000
    WORRY1             0.133      0.271      0.491      0.624
    SHEALTH           -0.631      0.302     -2.088      0.037
    WORSH              0.928      0.272      3.412      0.001
    EDU                0.345      0.256      1.346      0.178
    GENDER            -0.753      0.523     -1.438      0.150
    AGE                0.005      0.040      0.131      0.896

 WORRY2   ON
    WORRY1             0.428      0.033     13.107      0.000
    SAT1               0.059      0.036      1.609      0.108
    SHEALTH           -0.049      0.036     -1.340      0.180
    SASH               0.019      0.029      0.664      0.507
    EDU                0.041      0.032      1.301      0.193
    GENDER            -0.043      0.064     -0.676      0.499
    AGE               -0.001      0.005     -0.308      0.758

 SAT1     WITH
    WORRY1             0.113      0.044      2.567      0.010
    EDU                0.042      0.053      0.794      0.427
    GENDER             0.007      0.022      0.334      0.738
    AGE               -0.819      0.304     -2.694      0.007
    SHEALTH           -0.295      0.046     -6.380      0.000

 SAT2     WITH
    WORRY2             0.118      0.185      0.641      0.522

 WORRY1   WITH
    EDU               -0.078      0.049     -1.594      0.111
    GENDER            -0.002      0.020     -0.088      0.930
    AGE               -0.379      0.284     -1.336      0.181
    SHEALTH           -0.179      0.042     -4.301      0.000

 EDU      WITH
    AGE               -1.091      0.344     -3.175      0.001
    GENDER            -0.096      0.025     -3.852      0.000
    SHEALTH            0.186      0.050      3.762      0.000

 AGE      WITH
    SHEALTH           -0.932      0.286     -3.265      0.001

 GENDER   WITH
    SHEALTH            0.006      0.020      0.305      0.760
    AGE               -0.199      0.142     -1.405      0.160

 SASH     WITH
    SAT1              -0.623      0.072     -8.682      0.000
    WORRY1            -0.164      0.065     -2.535      0.011
    SHEALTH            0.510      0.068      7.480      0.000
    AGE                0.792      0.443      1.788      0.074
    EDU               -0.114      0.077     -1.474      0.141
    GENDER            -0.042      0.032     -1.340      0.180

 WORSH    WITH
    SAT1              -0.161      0.050     -3.236      0.001
    WORRY1            -0.190      0.045     -4.206      0.000
    SHEALTH            0.093      0.044      2.082      0.037
    AGE                0.473      0.308      1.533      0.125
    EDU                0.014      0.052      0.271      0.786
    GENDER            -0.005      0.022     -0.239      0.811
    SASH               0.243      0.073      3.353      0.001

 Means
    SAT1               0.033      0.043      0.772      0.440
    WORRY1            -0.001      0.041     -0.024      0.981
    SHEALTH            0.003      0.041      0.071      0.943
    AGE               69.917      0.283    247.430      0.000
    EDU                3.038      0.049     61.936      0.000
    GENDER             1.497      0.020     73.937      0.000
    SASH              -0.286      0.063     -4.529      0.000
    WORSH             -0.174      0.044     -3.924      0.000

 Intercepts
    SAT2              -8.693      3.163     -2.748      0.006
    WORRY2             2.492      0.378      6.589      0.000

 Variances
    SAT1               1.033      0.064     16.131      0.000
    WORRY1             1.001      0.058     17.332      0.000
    SHEALTH            1.003      0.058     17.406      0.000
    AGE               48.555      2.785     17.436      0.000
    EDU                1.320      0.080     16.477      0.000
    GENDER             0.250      0.014     17.466      0.000
    SASH               2.156      0.135     16.011      0.000
    WORSH              1.174      0.068     17.305      0.000

 Residual Variances
    SAT2              31.169      2.070     15.059      0.000
    WORRY2             0.498      0.031     15.923      0.000


STANDARDIZED MODEL RESULTS


STDYX Standardization

                                                    Two-Tailed
                    Estimate       S.E.  Est./S.E.    P-Value

 SAT2     ON
    SAT1               0.618      0.032     19.220      0.000
    WORRY1             0.018      0.037      0.491      0.624
    SHEALTH           -0.086      0.041     -2.098      0.036
    WORSH              0.137      0.040      3.434      0.001
    EDU                0.054      0.040      1.345      0.179
    GENDER            -0.051      0.036     -1.438      0.150
    AGE                0.005      0.038      0.131      0.896

 WORRY2   ON
    WORRY1             0.512      0.034     15.195      0.000
    SAT1               0.071      0.044      1.611      0.107
    SHEALTH           -0.058      0.044     -1.341      0.180
    SASH               0.034      0.051      0.664      0.507
    EDU                0.057      0.044      1.301      0.193
    GENDER            -0.026      0.038     -0.676      0.499
    AGE               -0.012      0.039     -0.308      0.758

 SAT1     WITH
    WORRY1             0.111      0.042      2.615      0.009
    EDU                0.036      0.045      0.795      0.427
    GENDER             0.014      0.043      0.334      0.738
    AGE               -0.116      0.042     -2.748      0.006
    SHEALTH           -0.290      0.040     -7.209      0.000

 SAT2     WITH
    WORRY2             0.030      0.047      0.642      0.521

 WORRY1   WITH
    EDU               -0.068      0.042     -1.605      0.109
    GENDER            -0.004      0.041     -0.088      0.930
    AGE               -0.054      0.041     -1.342      0.180
    SHEALTH           -0.178      0.040     -4.511      0.000

 EDU      WITH
    AGE               -0.136      0.042     -3.263      0.001
    GENDER            -0.167      0.042     -4.011      0.000
    SHEALTH            0.162      0.042      3.904      0.000

 AGE      WITH
    SHEALTH           -0.134      0.040     -3.354      0.001

 GENDER   WITH
    SHEALTH            0.012      0.041      0.305      0.760
    AGE               -0.057      0.040     -1.411      0.158

 SASH     WITH
    SAT1              -0.417      0.037    -11.401      0.000
    WORRY1            -0.111      0.043     -2.583      0.010
    SHEALTH            0.347      0.039      8.936      0.000
    AGE                0.077      0.043      1.804      0.071
    EDU               -0.068      0.046     -1.482      0.138
    GENDER            -0.058      0.043     -1.346      0.178

 WORSH    WITH
    SAT1              -0.146      0.044     -3.334      0.001
    WORRY1            -0.175      0.040     -4.401      0.000
    SHEALTH            0.085      0.041      2.105      0.035
    AGE                0.063      0.041      1.542      0.123
    EDU                0.011      0.042      0.271      0.786
    GENDER            -0.010      0.041     -0.239      0.811
    SASH               0.153      0.044      3.468      0.001

 Means
    SAT1               0.033      0.042      0.772      0.440
    WORRY1            -0.001      0.041     -0.024      0.981
    SHEALTH            0.003      0.041      0.071      0.943
    AGE               10.034      0.291     34.529      0.000
    EDU                2.644      0.091     29.053      0.000
    GENDER             2.994      0.095     31.584      0.000
    SASH              -0.195      0.043     -4.502      0.000
    WORSH             -0.160      0.041     -3.898      0.000

 Intercepts
    SAT2              -1.185      0.433     -2.738      0.006
    WORRY2             2.982      0.461      6.463      0.000

 Variances
    SAT1               1.000      0.000    999.000    999.000
    WORRY1             1.000      0.000    999.000    999.000
    SHEALTH            1.000      0.000    999.000    999.000
    AGE                1.000      0.000    999.000    999.000
    EDU                1.000      0.000    999.000    999.000
    GENDER             1.000      0.000    999.000    999.000
    SASH               1.000      0.000    999.000    999.000
    WORSH              1.000      0.000    999.000    999.000

 Residual Variances
    SAT2               0.579      0.036     16.241      0.000
    WORRY2             0.713      0.034     21.076      0.000


R-SQUARE

    Observed                                        Two-Tailed
    Variable        Estimate       S.E.  Est./S.E.    P-Value

    SAT2               0.421      0.036     11.785      0.000
    WORRY2             0.287      0.034      8.470      0.000


QUALITY OF NUMERICAL RESULTS

     Condition Number for the Information Matrix              0.327E-06
       (ratio of smallest to largest eigenvalue)


MODEL MODIFICATION INDICES

NOTE:  Modification indices for direct effects of observed dependent variables
regressed on covariates may not be included.  To include these, request
MODINDICES (ALL).

Minimum M.I. value for printing the modification index    10.000

                                   M.I.     E.P.C.  Std E.P.C.  StdYX E.P.C.

No modification indices above the minimum value.


     Beginning Time:  13:47:31
        Ending Time:  13:47:31
       Elapsed Time:  00:00:00


MUTHEN & MUTHEN
3463 Stoner Ave.
Los Angeles, CA  90066

Tel: (310) 391-9971
Fax: (310) 391-8971
Web: www.StatModel.com
Support: Support@StatModel.com

Copyright (c) 1998-2020 Muthen & Muthen
