# Supplementary material for: Subjective age, worry and risk-related perceptions in older adults in times of a pandemic
Source: PLoS One. 2022 Sep 29;17(9):e0274293. doi: 10.1371/journal.pone.0274293 (PMC9522013; doi:10.1371/journal.pone.0274293)
Supplement: S1 Data. Archive — (ZIP) [file pone.0274293.s004.zip › CL_Worry_shealthmoderator.out]

Mplus VERSION 8.5 (Mac)
MUTHEN & MUTHEN
07/07/2021  12:59 PM

INPUT INSTRUCTIONS


    Title: Cross-Lagged Analysis with worry of  covid-19 illness,
    			      shealth modrator, no covar;


    data: FILE =
    '/Users/maiken.tingvold/Documents/CRISIS/
    statistical-analysis/spss/Graverisk.dat';


    variable: names =
      				 AGE
      				 SAT1
      				 SAT2
      				 Worry1
      				 Worry2
      				 Edu
      				 Gender
      				 SHealth
      				 PRisk1
      				 Prisk2
      				 GravePR
      				 GravePR2;
      				
      				
      				
      				    				
      		Usevar  = 		
      				
      				 SAT1
      				 SAT2
      				 worry1
      				 worry2
      				 shealth
      				 SASH
      				 worSH;
      				
      				
      				
      				
      		missing = all (-1000);
      		


  define:
  standardize shealth sat1 worry1;

  SASH = (sat1 * shealth);
  WorSH = (worry1 * shealth);


  model:


  !Stability
  SAT2 on SAT1; 	!Effect of SA t1 on t2 (stability)
  Worry2 on Worry1;	!Effect of GravePrisk T1 on T2 (stability)


  !Cross-lagged  effect
  Worry2 on SAT1 shealth sash;	!SAT1 on Worry T2,
  SAT2 on Worry1 shealth worsh; 	!Worry T1 on saT2


  !Correlation
  SAT1 with Worry1;	 !correlation at T1
  SAT2 with Worry2;	 !correlation at T2


  !Impact of control variables on SAT2
  !SAT2 on 	Edu
  	!Gender
  	!age
  	!shealth;

  !Impact of control variables on Prisk T2
  !Prisk on Edu
  	!Gender
  	!AGE
  	!shealth;


  sat1 worry1 shealth sash worsh;

  	
  output: sampstat stdyx modindices;


INPUT READING TERMINATED NORMALLY


Cross-Lagged Analysis with worry of  covid-19 illness,
shealth modrator, no covar;

SUMMARY OF ANALYSIS

Number of groups                                                 1
Number of observations                                         611

Number of dependent variables                                    2
Number of independent variables                                  5
Number of continuous latent variables                            0

Observed dependent variables

  Continuous
   SAT2        WORRY2

Observed independent variables
   SAT1        WORRY1      SHEALTH     SASH        WORSH


Estimator                                                       ML
Information matrix                                        OBSERVED
Maximum number of iterations                                  1000
Convergence criterion                                    0.500D-04
Maximum number of steepest descent iterations                   20
Maximum number of iterations for H1                           2000
Convergence criterion for H1                             0.100D-03

Input data file(s)
  /Users/maiken.tingvold/Documents/CRISIS/statistical-analysis/spss/Graverisk.da

Input data format  FREE


SUMMARY OF DATA

     Number of missing data patterns            15


COVARIANCE COVERAGE OF DATA

Minimum covariance coverage value   0.100


     PROPORTION OF DATA PRESENT


           Covariance Coverage
              SAT2          WORRY2        SAT1          WORRY1        SHEALTH
              ________      ________      ________      ________      ________
 SAT2           0.823
 WORRY2         0.807         0.840
 SAT1           0.735         0.748         0.871
 WORRY1         0.809         0.828         0.859         0.984
 SHEALTH        0.820         0.838         0.867         0.980         0.997
 SASH           0.732         0.746         0.867         0.856         0.867
 WORSH          0.805         0.827         0.856         0.980         0.980


           Covariance Coverage
              SASH          WORSH
              ________      ________
 SASH           0.867
 WORSH          0.856         0.980


SAMPLE STATISTICS


     ESTIMATED SAMPLE STATISTICS


           Means
              SAT2          WORRY2        SAT1          WORRY1        SHEALTH
              ________      ________      ________      ________      ________
               -8.415         2.450         0.036        -0.001         0.002


           Means
              SASH          WORSH
              ________      ________
               -0.282        -0.173


           Covariances
              SAT2          WORRY2        SAT1          WORRY1        SHEALTH
              ________      ________      ________      ________      ________
 SAT2          53.303
 WORRY2         0.739         0.700
 SAT1           4.604         0.116         1.031
 WORRY1         0.550         0.439         0.111         1.002
 SHEALTH       -1.748        -0.130        -0.290        -0.180         1.002
 SASH          -1.899        -0.093        -0.619        -0.153         0.499
 WORSH          0.251        -0.069        -0.161        -0.190         0.092


           Covariances
              SASH          WORSH
              ________      ________
 SASH           2.146
 WORSH          0.241         1.174


           Correlations
              SAT2          WORRY2        SAT1          WORRY1        SHEALTH
              ________      ________      ________      ________      ________
 SAT2           1.000
 WORRY2         0.121         1.000
 SAT1           0.621         0.136         1.000
 WORRY1         0.075         0.525         0.109         1.000
 SHEALTH       -0.239        -0.156        -0.285        -0.179         1.000
 SASH          -0.178        -0.076        -0.416        -0.104         0.340
 WORSH          0.032        -0.076        -0.146        -0.175         0.085


           Correlations
              SASH          WORSH
              ________      ________
 SASH           1.000
 WORSH          0.152         1.000


     MAXIMUM LOG-LIKELIHOOD VALUE FOR THE UNRESTRICTED (H1) MODEL IS -6358.122


UNIVARIATE SAMPLE STATISTICS


     UNIVARIATE HIGHER-ORDER MOMENT DESCRIPTIVE STATISTICS

         Variable/         Mean/     Skewness/   Minimum/ % with                Percentiles
        Sample Size      Variance    Kurtosis    Maximum  Min/Max      20%/60%    40%/80%    Median

     SAT2                 -8.533      -0.261     -35.000    0.20%     -14.000    -10.000     -9.000
             503.000      52.678       0.788      14.000    0.20%      -7.000     -2.000
     WORRY2                2.452       0.182       1.000   10.92%       2.000      2.000      2.000
             513.000       0.696      -0.536       4.000   11.50%       3.000      3.000
     SAT1                  0.000      -0.071      -3.555    0.19%      -0.655     -0.128      0.004
             532.000       1.000       1.187       3.563    0.19%       0.268      0.663
     WORRY1                0.000       0.127      -1.663   13.64%      -0.472     -0.472     -0.472
             601.000       1.000      -0.561       1.910    9.65%       0.719      0.719
     SHEALTH               0.000      -0.801      -4.184    0.66%      -0.048     -0.048     -0.048
             609.000       1.000       1.681       1.331   23.97%      -0.048      1.331
     SASH                 -0.252      -3.725     -13.255    0.19%      -0.194     -0.019     -0.006
             530.000       2.110      28.462       7.755    0.19%       0.006      0.069
     WORSH                -0.176      -0.678      -5.359    1.00%      -0.628     -0.034     -0.034
             599.000       1.174       8.602       6.957    0.17%       0.022      0.079


THE MODEL ESTIMATION TERMINATED NORMALLY


MODEL FIT INFORMATION

Number of Free Parameters                       33

Loglikelihood

          H0 Value                       -6360.934
          H1 Value                       -6358.122

Information Criteria

          Akaike (AIC)                   12787.868
          Bayesian (BIC)                 12933.566
          Sample-Size Adjusted BIC       12828.798
            (n* = (n + 2) / 24)

Chi-Square Test of Model Fit

          Value                              5.623
          Degrees of Freedom                     2
          P-Value                           0.0601

RMSEA (Root Mean Square Error Of Approximation)

          Estimate                           0.054
          90 Percent C.I.                    0.000  0.110
          Probability RMSEA <= .05           0.357

CFI/TLI

          CFI                                0.991
          TLI                                0.948

Chi-Square Test of Model Fit for the Baseline Model

          Value                            395.535
          Degrees of Freedom                    11
          P-Value                           0.0000

SRMR (Standardized Root Mean Square Residual)

          Value                              0.017


MODEL RESULTS

                                                    Two-Tailed
                    Estimate       S.E.  Est./S.E.    P-Value

 SAT2     ON
    SAT1               4.488      0.272     16.502      0.000
    WORRY1             0.115      0.273      0.423      0.672
    SHEALTH           -0.648      0.295     -2.194      0.028
    WORSH              0.926      0.273      3.385      0.001

 WORRY2   ON
    WORRY1             0.427      0.033     13.089      0.000
    SAT1               0.063      0.036      1.762      0.078
    SHEALTH           -0.041      0.035     -1.162      0.245
    SASH               0.014      0.028      0.490      0.624

 SAT1     WITH
    WORRY1             0.111      0.044      2.521      0.012

 SAT2     WITH
    WORRY2             0.153      0.185      0.826      0.409

 SHEALTH  WITH
    SAT1              -0.288      0.046     -6.251      0.000
    WORRY1            -0.180      0.042     -4.331      0.000

 SASH     WITH
    SAT1              -0.621      0.071     -8.691      0.000
    WORRY1            -0.158      0.065     -2.447      0.014
    SHEALTH            0.502      0.068      7.367      0.000

 WORSH    WITH
    SAT1              -0.160      0.050     -3.216      0.001
    WORRY1            -0.190      0.045     -4.210      0.000
    SHEALTH            0.092      0.044      2.077      0.038
    SASH               0.240      0.073      3.305      0.001

 Means
    SAT1               0.036      0.043      0.829      0.407
    WORRY1            -0.001      0.041     -0.031      0.975
    SHEALTH            0.002      0.041      0.041      0.967
    SASH              -0.288      0.063     -4.555      0.000
    WORSH             -0.173      0.044     -3.915      0.000

 Intercepts
    SAT2              -8.387      0.262    -31.977      0.000
    WORRY2             2.452      0.032     76.469      0.000

 Variances
    SAT1               1.030      0.064     16.152      0.000
    WORRY1             1.002      0.058     17.323      0.000
    SHEALTH            1.002      0.058     17.421      0.000
    SASH               2.150      0.134     16.034      0.000
    WORSH              1.174      0.068     17.304      0.000

 Residual Variances
    SAT2              31.521      2.090     15.079      0.000
    WORRY2             0.501      0.031     15.934      0.000


STANDARDIZED MODEL RESULTS


STDYX Standardization

                                                    Two-Tailed
                    Estimate       S.E.  Est./S.E.    P-Value

 SAT2     ON
    SAT1               0.619      0.031     19.944      0.000
    WORRY1             0.016      0.037      0.423      0.672
    SHEALTH           -0.088      0.040     -2.207      0.027
    WORSH              0.136      0.040      3.407      0.001

 WORRY2   ON
    WORRY1             0.511      0.034     15.183      0.000
    SAT1               0.0*77      0.044      1.765      0.078
    SHEALTH           -0.049      0.042     -1.162      0.245
    SASH               0.024      0.050      0.489      0.625

 SAT1     WITH
    WORRY1             0.109      0.042      2.566      0.010

 SAT2     WITH
    WORRY2             0.039      0.047      0.827      0.408

 SHEALTH  WITH
    SAT1              -0.284      0.040     -7.020      0.000
    WORRY1            -0.180      0.040     -4.547      0.000

 SASH     WITH
    SAT1              -0.417      0.037    -11.420      0.000
    WORRY1            -0.108      0.043     -2.489      0.013
    SHEALTH            0.342      0.039      8.736      0.000

 WORSH    WITH
    SAT1              -0.146      0.044     -3.312      0.001
    WORRY1            -0.175      0.040     -4.405      0.000
    SHEALTH            0.085      0.041      2.099      0.036
    SASH               0.151      0.044      3.415      0.001

 Means
    SAT1               0.035      0.042      0.829      0.407
    WORRY1            -0.001      0.041     -0.031      0.975
    SHEALTH            0.002      0.041      0.041      0.967
    SASH              -0.196      0.043     -4.529      0.000
    WORSH             -0.160      0.041     -3.889      0.000

 Intercepts
    SAT2              -1.141      0.052    -22.059      0.000
    WORRY2             2.931      0.099     29.522      0.000

 Variances
    SAT1               1.000      0.000    999.000    999.000
    WORRY1             1.000      0.000    999.000    999.000
    SHEALTH            1.000      0.000    999.000    999.000
    SASH               1.000      0.000    999.000    999.000
    WORSH              1.000      0.000    999.000    999.000

 Residual Variances
    SAT2               0.583      0.036     16.274      0.000
    WORRY2             0.716      0.034     21.131      0.000


R-SQUARE

    Observed                                        Two-Tailed
    Variable        Estimate       S.E.  Est./S.E.    P-Value

    SAT2               0.417      0.036     11.623      0.000
    WORRY2             0.284      0.034      8.396      0.000


QUALITY OF NUMERICAL RESULTS

     Condition Number for the Information Matrix              0.484E-02
       (ratio of smallest to largest eigenvalue)


MODEL MODIFICATION INDICES

NOTE:  Modification indices for direct effects of observed dependent variables
regressed on covariates may not be included.  To include these, request
MODINDICES (ALL).

Minimum M.I. value for printing the modification index    10.000

                                   M.I.     E.P.C.  Std E.P.C.  StdYX E.P.C.

No modification indices above the minimum value.


     Beginning Time:  12:59:00
        Ending Time:  12:59:00
       Elapsed Time:  00:00:00


MUTHEN & MUTHEN
3463 Stoner Ave.
Los Angeles, CA  90066

Tel: (310) 391-9971
Fax: (310) 391-8971
Web: www.StatModel.com
Support: Support@StatModel.com

Copyright (c) 1998-2020 Muthen & Muthen
