# Supplementary material for: Subjective age, worry and risk-related perceptions in older adults in times of a pandemic
Source: PLoS One. 2022 Sep 29;17(9):e0274293. doi: 10.1371/journal.pone.0274293 (PMC9522013; doi:10.1371/journal.pone.0274293)
Supplement: S1 Data. Archive — (ZIP) [file pone.0274293.s004.zip › CL_Worry_Simple.out]

Mplus VERSION 8.5 (Mac)
MUTHEN & MUTHEN
07/07/2021  12:43 PM

INPUT INSTRUCTIONS


    Title: CL Analysis with Perceived Risk of serious
    	covid19 illness as outcome, no covar;


    data: FILE =
    '/Users/maiken.tingvold/Documents/CRISIS/
    statistical-analysis/spss/Graverisk.dat';

    variable: names =
      				 AGE
      				 SAT1
      				 SAT2
      				 Worry1
      				 Worry2
      				 Edu
      				 Gender
      				 SHealth
      				 PRisk1
      				 Prisk2
      				 GravePR
      				 GravePR2;
      				
      				
      				
      				    				
      		Usevar  = 		
      				
      				 SAT1
      				 SAT2
      				 worry1
      				 worry2;
      				
      				
      				
      				
      		missing = all (-1000);
      		

      model: !Prisk2 on Sat1 Prisk1;


  !Stability
  SAT2 on SAT1; 	!Effect of SA t1 on t2 (stability)
  Worry2 on Worry1;	!Effect of GravePrisk T1 on T2 (stability)


  !Cross-lagged  effect
  Worry2 on SAT1;	!SAT1 on Worry T2,
  SAT2 on Worry1; 	!Worry T1 on saT2


  !Correlation
  SAT1 with Worry1;	 !correlation at T1
  SAT2 with Worry2;	 !correlation at T2


  !Impact of control variables on SAT2
  !SAT2 on 	Edu
  	!Gender
  	!age
  	!shealth;

  !Impact of control variables on Prisk T2
  !worry on Edu
  	!Gender
  	!AGE
  	!shealth;


     	
  output: sampstat stdyx modindices;


*** WARNING
  Data set contains cases with missing on all variables.
  These cases were not included in the analysis.
  Number of cases with missing on all variables:  1
   1 WARNING(S) FOUND IN THE INPUT INSTRUCTIONS


CL Analysis with Perceived Risk of serious
covid19 illness as outcome, no covar;

SUMMARY OF ANALYSIS

Number of groups                                                 1
Number of observations                                         610

Number of dependent variables                                    2
Number of independent variables                                  2
Number of continuous latent variables                            0

Observed dependent variables

  Continuous
   SAT2        WORRY2

Observed independent variables
   SAT1        WORRY1


Estimator                                                       ML
Information matrix                                        OBSERVED
Maximum number of iterations                                  1000
Convergence criterion                                    0.500D-04
Maximum number of steepest descent iterations                   20
Maximum number of iterations for H1                           2000
Convergence criterion for H1                             0.100D-03

Input data file(s)
  /Users/maiken.tingvold/Documents/CRISIS/statistical-analysis/spss/Graverisk.da

Input data format  FREE


SUMMARY OF DATA

     Number of missing data patterns            12


COVARIANCE COVERAGE OF DATA

Minimum covariance coverage value   0.100


     PROPORTION OF DATA PRESENT


           Covariance Coverage
              SAT2          WORRY2        SAT1          WORRY1
              ________      ________      ________      ________
 SAT2           0.825
 WORRY2         0.808         0.841
 SAT1           0.736         0.749         0.872
 WORRY1         0.810         0.830         0.861         0.985


SAMPLE STATISTICS


     ESTIMATED SAMPLE STATISTICS


           Means
              SAT2          WORRY2        SAT1          WORRY1
              ________      ________      ________      ________
               -8.458         2.448        -9.839         2.395


           Covariances
              SAT2          WORRY2        SAT1          WORRY1
              ________      ________      ________      ________
 SAT2          53.484
 WORRY2         0.772         0.701
 SAT1          35.039         0.842        58.779
 WORRY1         0.519         0.370         0.654         0.706


           Correlations
              SAT2          WORRY2        SAT1          WORRY1
              ________      ________      ________      ________
 SAT2           1.000
 WORRY2         0.126         1.000
 SAT1           0.625         0.131         1.000
 WORRY1         0.084         0.526         0.102         1.000


     MAXIMUM LOG-LIKELIHOOD VALUE FOR THE UNRESTRICTED (H1) MODEL IS -4739.117


UNIVARIATE SAMPLE STATISTICS


     UNIVARIATE HIGHER-ORDER MOMENT DESCRIPTIVE STATISTICS

         Variable/         Mean/     Skewness/   Minimum/ % with                Percentiles
        Sample Size      Variance    Kurtosis    Maximum  Min/Max      20%/60%    40%/80%    Median

     SAT2                 -8.533      -0.261     -35.000    0.20%     -14.000    -10.000     -9.000
             503.000      52.678       0.788      14.000    0.20%      -7.000     -2.000
     WORRY2                2.452       0.182       1.000   10.92%       2.000      2.000      2.000
             513.000       0.696      -0.536       4.000   11.50%       3.000      3.000
     SAT1                -10.030      -0.071     -37.000    0.19%     -15.000    -11.000    -10.000
             532.000      57.544       1.187      17.000    0.19%      -8.000     -5.000
     WORRY1                2.396       0.127       1.000   13.64%       2.000      2.000      2.000
             601.000       0.705      -0.561       4.000    9.65%       3.000      3.000


THE MODEL ESTIMATION TERMINATED NORMALLY


MODEL FIT INFORMATION

Number of Free Parameters                       14

Loglikelihood

          H0 Value                       -4739.117
          H1 Value                       -4739.117

Information Criteria

          Akaike (AIC)                    9506.234
          Bayesian (BIC)                  9568.022
          Sample-Size Adjusted BIC        9523.575
            (n* = (n + 2) / 24)

Chi-Square Test of Model Fit

          Value                              0.000
          Degrees of Freedom                     0
          P-Value                           0.0000

RMSEA (Root Mean Square Error Of Approximation)

          Estimate                           0.000
          90 Percent C.I.                    0.000  0.000
          Probability RMSEA <= .05           0.000

CFI/TLI

          CFI                                1.000
          TLI                                1.000

Chi-Square Test of Model Fit for the Baseline Model

          Value                            369.668
          Degrees of Freedom                     5
          P-Value                           0.0000

SRMR (Standardized Root Mean Square Residual)

          Value                              0.000


MODEL RESULTS

                                                    Two-Tailed
                    Estimate       S.E.  Est./S.E.    P-Value

 SAT2     ON
    SAT1               0.594      0.035     16.825      0.000
    WORRY1             0.185      0.323      0.573      0.566

 WORRY2   ON
    WORRY1             0.516      0.038     13.525      0.000
    SAT1               0.009      0.004      1.979      0.048

 SAT1     WITH
    WORRY1             0.654      0.279      2.342      0.019

 SAT2     WITH
    WORRY2             0.203      0.188      1.081      0.280

 Means
    SAT1              -9.839      0.327    -30.127      0.000
    WORRY1             2.395      0.034     69.978      0.000

 Intercepts
    SAT2              -3.056      0.927     -3.297      0.001
    WORRY2             1.297      0.110     11.820      0.000

 Variances
    SAT1              58.779      3.628     16.202      0.000
    WORRY1             0.706      0.041     17.323      0.000

 Residual Variances
    SAT2              32.573      2.163     15.057      0.000
    WORRY2             0.503      0.032     15.927      0.000


STANDARDIZED MODEL RESULTS


STDYX Standardization

                                                    Two-Tailed
                    Estimate       S.E.  Est./S.E.    P-Value

 SAT2     ON
    SAT1               0.623      0.029     21.200      0.000
    WORRY1             0.021      0.037      0.573      0.566

 WORRY2   ON
    WORRY1             0.518      0.033     15.906      0.000
    SAT1               0.079      0.040      1.985      0.047

 SAT1     WITH
    WORRY1             0.102      0.043      2.377      0.017

 SAT2     WITH
    WORRY2             0.050      0.046      1.085      0.278

 Means
    SAT1              -1.283      0.059    -21.815      0.000
    WORRY1             2.850      0.092     31.032      0.000

 Intercepts
    SAT2              -0.418      0.131     -3.197      0.001
    WORRY2             1.549      0.160      9.675      0.000

 Variances
    SAT1               1.000      0.000    999.000    999.000
    WORRY1             1.000      0.000    999.000    999.000

 Residual Variances
    SAT2               0.609      0.036     16.856      0.000
    WORRY2             0.717      0.034     21.136      0.000


R-SQUARE

    Observed                                        Two-Tailed
    Variable        Estimate       S.E.  Est./S.E.    P-Value

    SAT2               0.391      0.036     10.822      0.000
    WORRY2             0.283      0.034      8.333      0.000


QUALITY OF NUMERICAL RESULTS

     Condition Number for the Information Matrix              0.141E-04
       (ratio of smallest to largest eigenvalue)


MODEL MODIFICATION INDICES

NOTE:  Modification indices for direct effects of observed dependent variables
regressed on covariates may not be included.  To include these, request
MODINDICES (ALL).

Minimum M.I. value for printing the modification index    10.000

                                   M.I.     E.P.C.  Std E.P.C.  StdYX E.P.C.

No modification indices above the minimum value.


     Beginning Time:  12:43:14
        Ending Time:  12:43:14
       Elapsed Time:  00:00:00


MUTHEN & MUTHEN
3463 Stoner Ave.
Los Angeles, CA  90066

Tel: (310) 391-9971
Fax: (310) 391-8971
Web: www.StatModel.com
Support: Support@StatModel.com

Copyright (c) 1998-2020 Muthen & Muthen
