# Supplementary material for: Subjective age, worry and risk-related perceptions in older adults in times of a pandemic
Source: PLoS One. 2022 Sep 29;17(9):e0274293. doi: 10.1371/journal.pone.0274293 (PMC9522013; doi:10.1371/journal.pone.0274293)
Supplement: S1 Data. Archive — (ZIP) [file pone.0274293.s004.zip › CL-Prisk simple model_allcov.out]

Mplus VERSION 8.5 (Mac)
MUTHEN & MUTHEN
07/09/2021   8:35 AM

INPUT INSTRUCTIONS


    Title: Cross-Lagged Analysis with Perceived Control, no covar;


    data: FILE =
    '/Users/maiken.tingvold/Documents/CRISIS/
    statistical-analysis/spss/Graverisk.dat';

    variable: names =
      				 AGE
      				 SAT1
      				 SAT2
      				 Worry1
      				 Worry2
      				 Edu
      				 Gender
      				 SHealth
      				 PRisk1
      				 Prisk2
      				 GravePR
      				 GravePR2;
      				
      				
      				
      				    				
      		Usevar  = 		
      				
      				 SAT1
      				 SAT2
      				 Prisk1
      				 Prisk2
      				 edu
      				 gender
      				 age
      				 shealth;
      				
      				
      				
      				
      		missing = all (-1000);


    model: !Worry2 on sat1Prisk1;


    !Stability
    SAT2 on SAT1; 	!Effect of SA t1 on t2 (stability)
    Prisk2 on Prisk1;	!Effect of Prisk t1 on t2 (stability)


    !Cross-lagged  effect
    Prisk2 on SAT1;	!SAT1 on Prisk T2,
    SAT2 on  Prisk1; 	!Prisk T1 on saT2


    !Correlation
    SAT1 with  Prisk1;	 !correlation at T1
    SAT2 with  Prisk2;	 !correlation at T2

    !Correlations at T1;		
    sat1 with age shealth edu gender Prisk1;
    Prisk1 with age edu gender shealth;
    edu with age gender shealth;
    shealth with age gender;


    !Impact of control variables on SAT2
    SAT2 on 	Edu
    	Gender
    	Shealth
    	age;

    !Impact of control variables on Prisk T2
  Prisk2 on Edu
    	Gender
    	shealth
    	AGE;
    	


    	


  Sat1 prisk1 shealth edu age gender;

       	
    output: sampstat stdyx modindices;


INPUT READING TERMINATED NORMALLY


Cross-Lagged Analysis with Perceived Control, no covar;

SUMMARY OF ANALYSIS

Number of groups                                                 1
Number of observations                                         611

Number of dependent variables                                    2
Number of independent variables                                  6
Number of continuous latent variables                            0

Observed dependent variables

  Continuous
   SAT2        PRISK2

Observed independent variables
   SAT1        PRISK1      EDU         GENDER      AGE         SHEALTH


Estimator                                                       ML
Information matrix                                        OBSERVED
Maximum number of iterations                                  1000
Convergence criterion                                    0.500D-04
Maximum number of steepest descent iterations                   20
Maximum number of iterations for H1                           2000
Convergence criterion for H1                             0.100D-03

Input data file(s)
  /Users/maiken.tingvold/Documents/CRISIS/statistical-analysis/spss/Graverisk.da

Input data format  FREE


SUMMARY OF DATA

     Number of missing data patterns            32


COVARIANCE COVERAGE OF DATA

Minimum covariance coverage value   0.100


     PROPORTION OF DATA PRESENT


           Covariance Coverage
              SAT2          PRISK2        SAT1          PRISK1        EDU
              ________      ________      ________      ________      ________
 SAT2           0.823
 PRISK2         0.771         0.800
 SAT1           0.735         0.705         0.871
 PRISK1         0.764         0.758         0.810         0.926
 EDU            0.730         0.705         0.776         0.828         0.890
 GENDER         0.822         0.799         0.869         0.925         0.889
 AGE            0.823         0.797         0.871         0.921         0.887
 SHEALTH        0.820         0.799         0.867         0.925         0.887


           Covariance Coverage
              GENDER        AGE           SHEALTH
              ________      ________      ________
 GENDER         0.998
 AGE            0.993         0.995
 SHEALTH        0.995         0.992         0.997


SAMPLE STATISTICS


     ESTIMATED SAMPLE STATISTICS


           Means
              SAT2          PRISK2        SAT1          PRISK1        EDU
              ________      ________      ________      ________      ________
               -8.431         2.291        -9.779         2.232         3.037


           Means
              GENDER        AGE           SHEALTH
              ________      ________      ________
                1.496        69.917         4.037


           Covariances
              SAT2          PRISK2        SAT1          PRISK1        EDU
              ________      ________      ________      ________      ________
 SAT2          53.615
 PRISK2         0.589         0.664
 SAT1          35.346        -0.103        59.238
 PRISK1        -0.030         0.319        -0.083         0.648
 EDU            0.581         0.026         0.324        -0.019         1.320
 GENDER        -0.202         0.005         0.043         0.020        -0.095
 AGE           -2.674        -0.108        -6.190        -0.239        -1.078
 SHEALTH       -1.292        -0.007        -1.600        -0.043         0.140


           Covariances
              GENDER        AGE           SHEALTH
              ________      ________      ________
 GENDER         0.250
 AGE           -0.197        48.552
 SHEALTH        0.004        -0.675         0.527


           Correlations
              SAT2          PRISK2        SAT1          PRISK1        EDU
              ________      ________      ________      ________      ________
 SAT2           1.000
 PRISK2         0.099         1.000
 SAT1           0.627        -0.016         1.000
 PRISK1        -0.005         0.486        -0.013         1.000
 EDU            0.069         0.028         0.037        -0.021         1.000
 GENDER        -0.055         0.012         0.011         0.049        -0.166
 AGE           -0.052        -0.019        -0.115        -0.043        -0.135
 SHEALTH       -0.243        -0.013        -0.286        -0.073         0.168


           Correlations
              GENDER        AGE           SHEALTH
              ________      ________      ________
 GENDER         1.000
 AGE           -0.057         1.000
 SHEALTH        0.012        -0.133         1.000


     MAXIMUM LOG-LIKELIHOOD VALUE FOR THE UNRESTRICTED (H1) MODEL IS -8584.360


UNIVARIATE SAMPLE STATISTICS


     UNIVARIATE HIGHER-ORDER MOMENT DESCRIPTIVE STATISTICS

         Variable/         Mean/     Skewness/   Minimum/ % with                Percentiles
        Sample Size      Variance    Kurtosis    Maximum  Min/Max      20%/60%    40%/80%    Median

     SAT2                 -8.533      -0.261     -35.000    0.20%     -14.000    -10.000     -9.000
             503.000      52.678       0.788      14.000    0.20%      -7.000     -2.000
     PRISK2                2.270       0.677       1.000   12.07%       2.000      2.000      2.000
             489.000       0.647       0.113       4.000   10.43%       2.000      3.000
     SAT1                -10.030      -0.071     -37.000    0.19%     -15.000    -11.000    -10.000
             532.000      57.544       1.187      17.000    0.19%      -8.000     -5.000
     PRISK1                2.224       0.630       1.000   14.49%       2.000      2.000      2.000
             566.000       0.648       0.118       4.000    9.19%       2.000      3.000
     EDU                   3.040       0.110       1.000    8.64%       2.000      3.000      3.000
             544.000       1.318      -0.740       5.000   13.42%       3.000      4.000
     GENDER                1.497       0.013       1.000   50.33%       1.000      1.000      1.000
             610.000       0.250      -2.000       2.000   49.67%       2.000      2.000
     AGE                  69.918       0.654      60.000    3.12%      63.000     67.000     69.000
             608.000      48.556      -0.135      98.000    0.16%      71.000     76.000
     SHEALTH               4.034      -0.801       1.000    0.66%       4.000      4.000      4.000
             609.000       0.526       1.681       5.000   23.97%       4.000      5.000


THE MODEL ESTIMATION TERMINATED NORMALLY


MODEL FIT INFORMATION

Number of Free Parameters                       44

Loglikelihood

          H0 Value                       -8584.360
          H1 Value                       -8584.360

Information Criteria

          Akaike (AIC)                   17256.719
          Bayesian (BIC)                 17450.983
          Sample-Size Adjusted BIC       17311.293
            (n* = (n + 2) / 24)

Chi-Square Test of Model Fit

          Value                              0.000
          Degrees of Freedom                     0
          P-Value                           0.0000

RMSEA (Root Mean Square Error Of Approximation)

          Estimate                           0.000
          90 Percent C.I.                    0.000  0.000
          Probability RMSEA <= .05           0.000

CFI/TLI

          CFI                                1.000
          TLI                                1.000

Chi-Square Test of Model Fit for the Baseline Model

          Value                            342.166
          Degrees of Freedom                    13
          P-Value                           0.0000

SRMR (Standardized Root Mean Square Residual)

          Value                              0.000


MODEL RESULTS

                                                    Two-Tailed
                    Estimate       S.E.  Est./S.E.    P-Value

 SAT2     ON
    SAT1               0.576      0.037     15.732      0.000
    PRISK1             0.015      0.346      0.042      0.967
    EDU                0.336      0.259      1.298      0.194
    GENDER            -0.758      0.528     -1.434      0.152
    SHEALTH           -0.770      0.413     -1.861      0.063
    AGE                0.012      0.040      0.303      0.762

 PRISK2   ON
    PRISK1             0.495      0.043     11.418      0.000
    SAT1              -0.001      0.005     -0.118      0.906
    EDU                0.025      0.032      0.787      0.431
    GENDER            -0.010      0.066     -0.152      0.879
    SHEALTH            0.019      0.050      0.372      0.710
    AGE                0.001      0.005      0.193      0.847

 SAT1     WITH
    PRISK1            -0.083      0.277     -0.301      0.764
    AGE               -6.190      2.304     -2.687      0.007
    SHEALTH           -1.600      0.254     -6.300      0.000
    EDU                0.324      0.398      0.813      0.416
    GENDER             0.043      0.164      0.264      0.792

 SAT2     WITH
    PRISK2             0.633      0.195      3.244      0.001

 PRISK1   WITH
    AGE               -0.239      0.235     -1.015      0.310
    EDU               -0.019      0.041     -0.465      0.642
    GENDER             0.020      0.017      1.170      0.242
    SHEALTH           -0.043      0.025     -1.732      0.083

 EDU      WITH
    AGE               -1.078      0.344     -3.137      0.002
    GENDER            -0.095      0.025     -3.833      0.000
    SHEALTH            0.140      0.036      3.886      0.000

 SHEALTH  WITH
    AGE               -0.675      0.207     -3.258      0.001
    GENDER             0.004      0.015      0.295      0.768

 AGE      WITH
    GENDER            -0.197      0.142     -1.392      0.164

 Means
    SAT1              -9.779      0.327    -29.907      0.000
    PRISK1             2.232      0.034     66.315      0.000
    EDU                3.037      0.049     61.920      0.000
    GENDER             1.496      0.020     73.920      0.000
    AGE               69.917      0.283    247.434      0.000
    SHEALTH            4.037      0.029    137.203      0.000

 Intercepts
    SAT2              -0.457      3.789     -0.121      0.904
    PRISK2             0.979      0.454      2.155      0.031

 Variances
    SAT1              59.238      3.669     16.146      0.000
    PRISK1             0.648      0.038     16.836      0.000
    EDU                1.320      0.080     16.476      0.000
    GENDER             0.250      0.014     17.463      0.000
    AGE               48.552      2.784     17.437      0.000
    SHEALTH            0.527      0.030     17.408      0.000

 Residual Variances
    SAT2              31.949      2.117     15.095      0.000
    PRISK2             0.506      0.033     15.434      0.000


STANDARDIZED MODEL RESULTS


STDYX Standardization

                                                    Two-Tailed
                    Estimate       S.E.  Est./S.E.    P-Value

 SAT2     ON
    SAT1               0.605      0.032     18.769      0.000
    PRISK1             0.002      0.038      0.042      0.967
    EDU                0.053      0.041      1.296      0.195
    GENDER            -0.052      0.036     -1.435      0.151
    SHEALTH           -0.076      0.041     -1.868      0.062
    AGE                0.012      0.038      0.303      0.762

 PRISK2   ON
    PRISK1             0.489      0.037     13.272      0.000
    SAT1              -0.005      0.045     -0.118      0.906
    EDU                0.036      0.045      0.787      0.431
    GENDER            -0.006      0.041     -0.152      0.879
    SHEALTH            0.017      0.045      0.372      0.710
    AGE                0.008      0.041      0.193      0.847

 SAT1     WITH
    PRISK1            -0.013      0.045     -0.301      0.764
    AGE               -0.115      0.042     -2.741      0.006
    SHEALTH           -0.286      0.040     -7.096      0.000
    EDU                0.037      0.045      0.814      0.415
    GENDER             0.011      0.043      0.264      0.792

 SAT2     WITH
    PRISK2             0.158      0.047      3.358      0.001

 PRISK1   WITH
    AGE               -0.043      0.042     -1.018      0.309
    EDU               -0.021      0.044     -0.465      0.642
    GENDER             0.049      0.042      1.174      0.240
    SHEALTH           -0.073      0.042     -1.745      0.081

 EDU      WITH
    AGE               -0.135      0.042     -3.221      0.001
    GENDER            -0.166      0.042     -3.988      0.000
    SHEALTH            0.168      0.041      4.047      0.000

 SHEALTH  WITH
    AGE               -0.133      0.040     -3.347      0.001
    GENDER             0.012      0.041      0.296      0.768

 AGE      WITH
    GENDER            -0.057      0.040     -1.398      0.162

 Means
    SAT1              -1.271      0.059    -21.616      0.000
    PRISK1             2.773      0.092     30.158      0.000
    EDU                2.644      0.091     29.041      0.000
    GENDER             2.993      0.095     31.570      0.000
    AGE               10.034      0.291     34.531      0.000
    SHEALTH            5.559      0.165     33.778      0.000

 Intercepts
    SAT2              -0.062      0.518     -0.121      0.904
    PRISK2             1.201      0.564      2.128      0.033

 Variances
    SAT1               1.000      0.000    999.000    999.000
    PRISK1             1.000      0.000    999.000    999.000
    EDU                1.000      0.000    999.000    999.000
    GENDER             1.000      0.000    999.000    999.000
    AGE                1.000      0.000    999.000    999.000
    SHEALTH            1.000      0.000    999.000    999.000

 Residual Variances
    SAT2               0.596      0.036     16.635      0.000
    PRISK2             0.762      0.036     21.280      0.000


R-SQUARE

    Observed                                        Two-Tailed
    Variable        Estimate       S.E.  Est./S.E.    P-Value

    SAT2               0.404      0.036     11.281      0.000
    PRISK2             0.238      0.036      6.662      0.000


QUALITY OF NUMERICAL RESULTS

     Condition Number for the Information Matrix              0.140E-07
       (ratio of smallest to largest eigenvalue)


MODEL MODIFICATION INDICES

NOTE:  Modification indices for direct effects of observed dependent variables
regressed on covariates may not be included.  To include these, request
MODINDICES (ALL).

Minimum M.I. value for printing the modification index    10.000

                                   M.I.     E.P.C.  Std E.P.C.  StdYX E.P.C.

No modification indices above the minimum value.


     Beginning Time:  08:35:54
        Ending Time:  08:35:54
       Elapsed Time:  00:00:00


MUTHEN & MUTHEN
3463 Stoner Ave.
Los Angeles, CA  90066

Tel: (310) 391-9971
Fax: (310) 391-8971
Web: www.StatModel.com
Support: Support@StatModel.com

Copyright (c) 1998-2020 Muthen & Muthen
