# Supplementary material for: Subjective age, worry and risk-related perceptions in older adults in times of a pandemic
Source: PLoS One. 2022 Sep 29;17(9):e0274293. doi: 10.1371/journal.pone.0274293 (PMC9522013; doi:10.1371/journal.pone.0274293)
Supplement: S1 Data. Archive — (ZIP) [file pone.0274293.s004.zip › Cl-Prisk_Shealth_moderator_ncovar.out]

Mplus VERSION 8.5 (Mac)
MUTHEN & MUTHEN
07/09/2021   9:05 AM

INPUT INSTRUCTIONS


    Title: Cross-Lagged Analysis with Perceived Control as outcome,
    	shealth moderator, with covar;

   data: FILE =
    '/Users/maiken.tingvold/Documents/CRISIS/
    statistical-analysis/spss/Graverisk.dat';


    variable: names =
      				 AGE
      				 SAT1
      				 SAT2
      				 Worry1
      				 Worry2
      				 Edu
      				 Gender
      				 SHealth
      				 PRisk1
      				 Prisk2
      				 GravePR
      				 GravePR2;
      				
      				
      				    				
      		Usevar  = 		
      				
      				 SAT1
      				 SAT2
      				 SHealth
      				 PRisk1
      				 Prisk2
      				 SaSh
      				 PRiSH;
      				
      				
      				
      		missing = all (-1000);
      		


  define:
  standardize shealth sat1 prisk1;


  SaSH = (sat1 * shealth);
  PRiSH = (prisk1 * shealth);


  model: !Prisk2 on Sat1 Prisk1;


  !Stability
  SAT2 on SAT1; 	!Effect of SA t1 on t2 (stability)
  Prisk2 on Prisk1;	!Effect of Prisk T1 on T2 (stability)


  !Cross-lagged  effect with moderator
  Prisk2 on SAT1 shealth SaSH;	!SAT1 on Worry T2,
  SAT2 on Prisk1 shealth PRiSH; 	!Worry T1 on saT2


  !Correlation
  SAT1 with Prisk1;	!correlation at T1
  SAT2 with Prisk2;	!correlation at T2

  Sat1 with  shealth  sash prish;	
  Prisk1 with shealth sash prish;


  !Impact of control variables on SAT2
  !SAT2 on 	Edu
  	!Gender
  	!age;

  !Impact of control variables on Prisk T2
  !Prisk2 on Edu
  	!Gender
  	!AGE;
  	
     	
   sat1 prisk1 shealth sash prish;

     	
  output: sampstat stdyx modindices;


INPUT READING TERMINATED NORMALLY


Cross-Lagged Analysis with Perceived Control as outcome,
shealth moderator, with covar;

SUMMARY OF ANALYSIS

Number of groups                                                 1
Number of observations                                         611

Number of dependent variables                                    2
Number of independent variables                                  5
Number of continuous latent variables                            0

Observed dependent variables

  Continuous
   SAT2        PRISK2

Observed independent variables
   SAT1        SHEALTH     PRISK1      SASH        PRISH


Estimator                                                       ML
Information matrix                                        OBSERVED
Maximum number of iterations                                  1000
Convergence criterion                                    0.500D-04
Maximum number of steepest descent iterations                   20
Maximum number of iterations for H1                           2000
Convergence criterion for H1                             0.100D-03

Input data file(s)
  /Users/maiken.tingvold/Documents/CRISIS/statistical-analysis/spss/Graverisk.da

Input data format  FREE


SUMMARY OF DATA

     Number of missing data patterns            18


COVARIANCE COVERAGE OF DATA

Minimum covariance coverage value   0.100


     PROPORTION OF DATA PRESENT


           Covariance Coverage
              SAT2          PRISK2        SAT1          SHEALTH       PRISK1
              ________      ________      ________      ________      ________
 SAT2           0.823
 PRISK2         0.771         0.800
 SAT1           0.735         0.705         0.871
 SHEALTH        0.820         0.799         0.867         0.997
 PRISK1         0.764         0.758         0.810         0.925         0.926
 SASH           0.732         0.704         0.867         0.867         0.809
 PRISH          0.763         0.756         0.809         0.925         0.925


           Covariance Coverage
              SASH          PRISH
              ________      ________
 SASH           0.867
 PRISH          0.809         0.925


SAMPLE STATISTICS


     ESTIMATED SAMPLE STATISTICS


           Means
              SAT2          PRISK2        SAT1          SHEALTH       PRISK1
              ________      ________      ________      ________      ________
               -8.425         2.291         0.037         0.002         0.010


           Means
              SASH          PRISH
              ________      ________
               -0.280        -0.069


           Covariances
              SAT2          PRISK2        SAT1          SHEALTH       PRISK1
              ________      ________      ________      ________      ________
 SAT2          53.205
 PRISK2         0.589         0.664
 SAT1           4.588        -0.014         1.027
 SHEALTH       -1.692        -0.007        -0.286         1.001
 PRISK1        -0.040         0.396        -0.013        -0.073         1.001
 SASH          -1.784         0.037        -0.611         0.492        -0.021
 PRISH          0.447         0.041        -0.018         0.023         0.023


           Covariances
              SASH          PRISH
              ________      ________
 SASH           2.135
 PRISH          0.012         1.069


           Correlations
              SAT2          PRISK2        SAT1          SHEALTH       PRISK1
              ________      ________      ________      ________      ________
 SAT2           1.000
 PRISK2         0.099         1.000
 SAT1           0.621        -0.017         1.000
 SHEALTH       -0.232        -0.009        -0.282         1.000
 PRISK1        -0.006         0.486        -0.013        -0.073         1.000
 SASH          -0.167         0.031        -0.413         0.336        -0.014
 PRISH          0.059         0.048        -0.017         0.022         0.022


           Correlations
              SASH          PRISH
              ________      ________
 SASH           1.000
 PRISH          0.008         1.000


     MAXIMUM LOG-LIKELIHOOD VALUE FOR THE UNRESTRICTED (H1) MODEL IS -6231.732


UNIVARIATE SAMPLE STATISTICS


     UNIVARIATE HIGHER-ORDER MOMENT DESCRIPTIVE STATISTICS

         Variable/         Mean/     Skewness/   Minimum/ % with                Percentiles
        Sample Size      Variance    Kurtosis    Maximum  Min/Max      20%/60%    40%/80%    Median

     SAT2                 -8.533      -0.261     -35.000    0.20%     -14.000    -10.000     -9.000
             503.000      52.678       0.788      14.000    0.20%      -7.000     -2.000
     PRISK2                2.270       0.677       1.000   12.07%       2.000      2.000      2.000
             489.000       0.647       0.113       4.000   10.43%       2.000      3.000
     SAT1                  0.000      -0.071      -3.555    0.19%      -0.655     -0.128      0.004
             532.000       1.000       1.187       3.563    0.19%       0.268      0.663
     SHEALTH               0.000      -0.801      -4.184    0.66%      -0.048     -0.048     -0.048
             609.000       1.000       1.681       1.331   23.97%      -0.048      1.331
     PRISK1                0.000       0.630      -1.522   14.49%      -0.279     -0.279     -0.279
             566.000       1.000       0.118       2.207    9.19%      -0.279      0.964
     SASH                 -0.252      -3.725     -13.255    0.19%      -0.194     -0.019     -0.006
             530.000       2.110      28.462       7.755    0.19%       0.006      0.069
     PRISH                -0.070      -0.630      -6.190    0.53%      -0.371     -0.046      0.013
             565.000       1.069      10.089       6.367    0.18%       0.013      0.072


THE MODEL ESTIMATION TERMINATED NORMALLY


MODEL FIT INFORMATION

Number of Free Parameters                       33

Loglikelihood

          H0 Value                       -6235.751
          H1 Value                       -6231.732

Information Criteria

          Akaike (AIC)                   12537.501
          Bayesian (BIC)                 12683.199
          Sample-Size Adjusted BIC       12578.431
            (n* = (n + 2) / 24)

Chi-Square Test of Model Fit

          Value                              8.037
          Degrees of Freedom                     2
          P-Value                           0.0180

RMSEA (Root Mean Square Error Of Approximation)

          Estimate                           0.070
          90 Percent C.I.                    0.025  0.124
          Probability RMSEA <= .05           0.196

CFI/TLI

          CFI                                0.982
          TLI                                0.901

Chi-Square Test of Model Fit for the Baseline Model

          Value                            347.763
          Degrees of Freedom                    11
          P-Value                           0.0000

SRMR (Standardized Root Mean Square Residual)

          Value                              0.021


MODEL RESULTS

                                                    Two-Tailed
                    Estimate       S.E.  Est./S.E.    P-Value

 SAT2     ON
    SAT1               4.395      0.272     16.164      0.000
    PRISK1            -0.034      0.281     -0.121      0.904
    SHEALTH           -0.602      0.292     -2.065      0.039
    PRISH              0.489      0.305      1.603      0.109

 PRISK2   ON
    PRISK1             0.399      0.035     11.462      0.000
    SAT1               0.002      0.038      0.045      0.964
    SHEALTH            0.015      0.036      0.406      0.685
    SASH               0.009      0.029      0.316      0.752

 SAT1     WITH
    PRISK1            -0.013      0.045     -0.291      0.771
    SHEALTH           -0.284      0.046     -6.167      0.000
    SASH              -0.614      0.071     -8.664      0.000
    PRISH             -0.018      0.050     -0.370      0.711

 SAT2     WITH
    PRISK2             0.633      0.196      3.228      0.001

 PRISK1   WITH
    SHEALTH           -0.073      0.042     -1.727      0.084
    SASH              -0.018      0.068     -0.272      0.786
    PRISH              0.023      0.044      0.524      0.600

 SASH     WITH
    SHEALTH            0.495      0.068      7.280      0.000

 PRISH    WITH
    SHEALTH            0.023      0.044      0.533      0.594
    SASH               0.010      0.074      0.133      0.894

 Means
    SAT1               0.036      0.043      0.839      0.401
    SHEALTH            0.002      0.041      0.047      0.963
    PRISK1             0.010      0.042      0.241      0.809
    SASH              -0.286      0.063     -4.540      0.000
    PRISH             -0.070      0.044     -1.609      0.108

 Intercepts
    SAT2              -8.518      0.260    -32.764      0.000
    PRISK2             2.290      0.033     68.839      0.000

 Variances
    SAT1               1.025      0.063     16.171      0.000
    SHEALTH            1.001      0.057     17.430      0.000
    PRISK1             1.001      0.060     16.828      0.000
    SASH               2.139      0.133     16.100      0.000
    PRISH              1.069      0.064     16.803      0.000

 Residual Variances
    SAT2              32.095      2.125     15.107      0.000
    PRISK2             0.506      0.033     15.435      0.000


STANDARDIZED MODEL RESULTS


STDYX Standardization

                                                    Two-Tailed
                    Estimate       S.E.  Est./S.E.    P-Value

 SAT2     ON
    SAT1               0.606      0.031     19.498      0.000
    PRISK1            -0.005      0.038     -0.121      0.904
    SHEALTH           -0.082      0.040     -2.075      0.038
    PRISH              0.069      0.043      1.606      0.108

 PRISK2   ON
    PRISK1             0.490      0.037     13.348      0.000
    SAT1               0.002      0.047      0.045      0.964
    SHEALTH            0.018      0.044      0.406      0.685
    SASH               0.017      0.053      0.316      0.752

 SAT1     WITH
    PRISK1            -0.013      0.045     -0.291      0.771
    SHEALTH           -0.280      0.041     -6.904      0.000
    SASH              -0.415      0.037    -11.331      0.000
    PRISH             -0.018      0.048     -0.370      0.711

 SAT2     WITH
    PRISK2             0.157      0.047      3.339      0.001

 PRISK1   WITH
    SHEALTH           -0.073      0.042     -1.740      0.082
    SASH              -0.013      0.046     -0.272      0.786
    PRISH              0.022      0.042      0.525      0.600

 SASH     WITH
    SHEALTH            0.338      0.039      8.586      0.000

 PRISH    WITH
    SHEALTH            0.023      0.042      0.533      0.594
    SASH               0.007      0.049      0.133      0.894

 Means
    SAT1               0.036      0.043      0.840      0.401
    SHEALTH            0.002      0.041      0.047      0.963
    PRISK1             0.010      0.042      0.241      0.809
    SASH              -0.196      0.043     -4.515      0.000
    PRISH             -0.068      0.042     -1.607      0.108

 Intercepts
    SAT2              -1.160      0.051    -22.613      0.000
    PRISK2             2.809      0.099     28.381      0.000

 Variances
    SAT1               1.000      0.000    999.000    999.000
    SHEALTH            1.000      0.000    999.000    999.000
    PRISK1             1.000      0.000    999.000    999.000
    SASH               1.000      0.000    999.000    999.000
    PRISH              1.000      0.000    999.000    999.000

 Residual Variances
    SAT2               0.595      0.036     16.549      0.000
    PRISK2             0.761      0.036     21.251      0.000


R-SQUARE

    Observed                                        Two-Tailed
    Variable        Estimate       S.E.  Est./S.E.    P-Value

    SAT2               0.405      0.036     11.256      0.000
    PRISK2             0.239      0.036      6.673      0.000


QUALITY OF NUMERICAL RESULTS

     Condition Number for the Information Matrix              0.513E-02
       (ratio of smallest to largest eigenvalue)


MODEL MODIFICATION INDICES

NOTE:  Modification indices for direct effects of observed dependent variables
regressed on covariates may not be included.  To include these, request
MODINDICES (ALL).

Minimum M.I. value for printing the modification index    10.000

                                   M.I.     E.P.C.  Std E.P.C.  StdYX E.P.C.

No modification indices above the minimum value.


     Beginning Time:  09:05:47
        Ending Time:  09:05:48
       Elapsed Time:  00:00:01


MUTHEN & MUTHEN
3463 Stoner Ave.
Los Angeles, CA  90066

Tel: (310) 391-9971
Fax: (310) 391-8971
Web: www.StatModel.com
Support: Support@StatModel.com

Copyright (c) 1998-2020 Muthen & Muthen
