# Supplementary material for: Subjective age, worry and risk-related perceptions in older adults in times of a pandemic
Source: PLoS One. 2022 Sep 29;17(9):e0274293. doi: 10.1371/journal.pone.0274293 (PMC9522013; doi:10.1371/journal.pone.0274293)
Supplement: S1 Data. Archive — (ZIP) [file pone.0274293.s004.zip › Cl-Prisk_Shealth_moderator_Wcovar.out]

Mplus VERSION 8.5 (Mac)
MUTHEN & MUTHEN
07/09/2021   9:02 AM

INPUT INSTRUCTIONS


    Title: Cross-Lagged Analysis with Perceived Control as outcome,
    	shealth moderator, with covar;

   data: FILE =
    '/Users/maiken.tingvold/Documents/CRISIS/
    statistical-analysis/spss/Graverisk.dat';


    variable: names =
      				 AGE
      				 SAT1
      				 SAT2
      				 Worry1
      				 Worry2
      				 Edu
      				 Gender
      				 SHealth
      				 PRisk1
      				 Prisk2
      				 GravePR
      				 GravePR2;
      				
      				
      				    				
      		Usevar  = 		
      				 AGE
      				 SAT1
      				 SAT2
      				 Edu
      				 Gender
      				 SHealth
      				 PRisk1
      				 Prisk2
      				 SaSh
      				 PRiSH;
      				
      				
      				
      		missing = all (-1000);
      		


  define:
  standardize shealth sat1 prisk1;


  SaSH = (sat1 * shealth);
  PRiSH = (prisk1 * shealth);


  model: !Prisk2 on Sat1 Prisk1;


  !Stability
  SAT2 on SAT1; 	!Effect of SA t1 on t2 (stability)
  Prisk2 on Prisk1;	!Effect of Prisk T1 on T2 (stability)


  !Cross-lagged  effect with moderator
  Prisk2 on SAT1 shealth SaSH;	!SAT1 on Worry T2,
  SAT2 on Prisk1 shealth PRiSH; 	!Worry T1 on saT2


  !Correlation
  SAT1 with Prisk1;	!correlation at T1
  SAT2 with Prisk2;	!correlation at T2

  Sat1 with age gender shealth edu sash prish;	
  Prisk1 with age gender shealth edu sash prish;


  edu with age gender;


  !Impact of control variables on SAT2
  SAT2 on 	Edu
  	Gender
  	age;

  !Impact of control variables on Prisk T2
  Prisk2 on Edu
  	Gender
  	AGE;
  	
     	
   sat1 prisk1 shealth sash prish age gender edu;

     	
  output: sampstat stdyx modindices;


INPUT READING TERMINATED NORMALLY


Cross-Lagged Analysis with Perceived Control as outcome,
shealth moderator, with covar;

SUMMARY OF ANALYSIS

Number of groups                                                 1
Number of observations                                         611

Number of dependent variables                                    2
Number of independent variables                                  8
Number of continuous latent variables                            0

Observed dependent variables

  Continuous
   SAT2        PRISK2

Observed independent variables
   AGE         SAT1        EDU         GENDER      SHEALTH     PRISK1
   SASH        PRISH


Estimator                                                       ML
Information matrix                                        OBSERVED
Maximum number of iterations                                  1000
Convergence criterion                                    0.500D-04
Maximum number of steepest descent iterations                   20
Maximum number of iterations for H1                           2000
Convergence criterion for H1                             0.100D-03

Input data file(s)
  /Users/maiken.tingvold/Documents/CRISIS/statistical-analysis/spss/Graverisk.da

Input data format  FREE


SUMMARY OF DATA

     Number of missing data patterns            32


COVARIANCE COVERAGE OF DATA

Minimum covariance coverage value   0.100


     PROPORTION OF DATA PRESENT


           Covariance Coverage
              SAT2          PRISK2        AGE           SAT1          EDU
              ________      ________      ________      ________      ________
 SAT2           0.823
 PRISK2         0.771         0.800
 AGE            0.823         0.797         0.995
 SAT1           0.735         0.705         0.871         0.871
 EDU            0.730         0.705         0.887         0.776         0.890
 GENDER         0.822         0.799         0.993         0.869         0.889
 SHEALTH        0.820         0.799         0.992         0.867         0.887
 PRISK1         0.764         0.758         0.921         0.810         0.828
 SASH           0.732         0.704         0.867         0.867         0.773
 PRISH          0.763         0.756         0.920         0.809         0.827


           Covariance Coverage
              GENDER        SHEALTH       PRISK1        SASH          PRISH
              ________      ________      ________      ________      ________
 GENDER         0.998
 SHEALTH        0.995         0.997
 PRISK1         0.925         0.925         0.926
 SASH           0.866         0.867         0.809         0.867
 PRISH          0.923         0.925         0.925         0.809         0.925


SAMPLE STATISTICS


     ESTIMATED SAMPLE STATISTICS


           Means
              SAT2          PRISK2        AGE           SAT1          EDU
              ________      ________      ________      ________      ________
               -8.466         2.290        69.915         0.034         3.039


           Means
              GENDER        SHEALTH       PRISK1        SASH          PRISH
              ________      ________      ________      ________      ________
                1.497         0.003         0.010        -0.277        -0.069


           Covariances
              SAT2          PRISK2        AGE           SAT1          EDU
              ________      ________      ________      ________      ________
 SAT2          52.929
 PRISK2         0.574         0.663
 AGE           -2.593        -0.106        48.559
 SAT1           4.572        -0.016        -0.819         1.031
 EDU            0.619         0.028        -1.080         0.044         1.319
 GENDER        -0.225         0.004        -0.199         0.005        -0.095
 SHEALTH       -1.631        -0.005        -0.933        -0.293         0.189
 PRISK1        -0.068         0.395        -0.295        -0.012        -0.023
 SASH          -1.721         0.039         0.775        -0.613        -0.115
 PRISH          0.454         0.043         0.562        -0.016         0.045


           Covariances
              GENDER        SHEALTH       PRISK1        SASH          PRISH
              ________      ________      ________      ________      ________
 GENDER         0.250
 SHEALTH        0.006         1.003
 PRISK1         0.024        -0.073         1.001
 SASH          -0.041         0.501        -0.025         2.141
 PRISH         -0.043         0.023         0.024         0.012         1.070


           Correlations
              SAT2          PRISK2        AGE           SAT1          EDU
              ________      ________      ________      ________      ________
 SAT2           1.000
 PRISK2         0.097         1.000
 AGE           -0.051        -0.019         1.000
 SAT1           0.619        -0.019        -0.116         1.000
 EDU            0.074         0.030        -0.135         0.037         1.000
 GENDER        -0.062         0.009        -0.057         0.011        -0.165
 SHEALTH       -0.224        -0.006        -0.134        -0.288         0.165
 PRISK1        -0.009         0.484        -0.042        -0.012        -0.020
 SASH          -0.162         0.033         0.076        -0.413        -0.068
 PRISH          0.060         0.051         0.078        -0.015         0.038


           Correlations
              GENDER        SHEALTH       PRISK1        SASH          PRISH
              ________      ________      ________      ________      ________
 GENDER         1.000
 SHEALTH        0.013         1.000
 PRISK1         0.048        -0.073         1.000
 SASH          -0.055         0.342        -0.017         1.000
 PRISH         -0.083         0.022         0.023         0.008         1.000


     MAXIMUM LOG-LIKELIHOOD VALUE FOR THE UNRESTRICTED (H1) MODEL IS -9516.021


UNIVARIATE SAMPLE STATISTICS


     UNIVARIATE HIGHER-ORDER MOMENT DESCRIPTIVE STATISTICS

         Variable/         Mean/     Skewness/   Minimum/ % with                Percentiles
        Sample Size      Variance    Kurtosis    Maximum  Min/Max      20%/60%    40%/80%    Median

     SAT2                 -8.533      -0.261     -35.000    0.20%     -14.000    -10.000     -9.000
             503.000      52.678       0.788      14.000    0.20%      -7.000     -2.000
     PRISK2                2.270       0.677       1.000   12.07%       2.000      2.000      2.000
             489.000       0.647       0.113       4.000   10.43%       2.000      3.000
     AGE                  69.918       0.654      60.000    3.12%      63.000     67.000     69.000
             608.000      48.556      -0.135      98.000    0.16%      71.000     76.000
     SAT1                  0.000      -0.071      -3.555    0.19%      -0.655     -0.128      0.004
             532.000       1.000       1.187       3.563    0.19%       0.268      0.663
     EDU                   3.040       0.110       1.000    8.64%       2.000      3.000      3.000
             544.000       1.318      -0.740       5.000   13.42%       3.000      4.000
     GENDER                1.497       0.013       1.000   50.33%       1.000      1.000      1.000
             610.000       0.250      -2.000       2.000   49.67%       2.000      2.000
     SHEALTH               0.000      -0.801      -4.184    0.66%      -0.048     -0.048     -0.048
             609.000       1.000       1.681       1.331   23.97%      -0.048      1.331
     PRISK1                0.000       0.630      -1.522   14.49%      -0.279     -0.279     -0.279
             566.000       1.000       0.118       2.207    9.19%      -0.279      0.964
     SASH                 -0.252      -3.725     -13.255    0.19%      -0.194     -0.019     -0.006
             530.000       2.110      28.462       7.755    0.19%       0.006      0.069
     PRISH                -0.070      -0.630      -6.190    0.53%      -0.371     -0.046      0.013
             565.000       1.069      10.089       6.367    0.18%       0.013      0.072


THE MODEL ESTIMATION TERMINATED NORMALLY


MODEL FIT INFORMATION

Number of Free Parameters                       63

Loglikelihood

          H0 Value                       -9520.484
          H1 Value                       -9516.021

Information Criteria

          Akaike (AIC)                   19166.969
          Bayesian (BIC)                 19445.120
          Sample-Size Adjusted BIC       19245.109
            (n* = (n + 2) / 24)

Chi-Square Test of Model Fit

          Value                              8.927
          Degrees of Freedom                     2
          P-Value                           0.0115

RMSEA (Root Mean Square Error Of Approximation)

          Estimate                           0.075
          90 Percent C.I.                    0.030  0.129
          Probability RMSEA <= .05           0.155

CFI/TLI

          CFI                                0.979
          TLI                                0.825

Chi-Square Test of Model Fit for the Baseline Model

          Value                            353.411
          Degrees of Freedom                    17
          P-Value                           0.0000

SRMR (Standardized Root Mean Square Residual)

          Value                              0.016


MODEL RESULTS

                                                    Two-Tailed
                    Estimate       S.E.  Est./S.E.    P-Value

 SAT2     ON
    SAT1               4.366      0.277     15.760      0.000
    PRISK1            -0.037      0.280     -0.131      0.895
    SHEALTH           -0.581      0.299     -1.941      0.052
    PRISH              0.441      0.306      1.440      0.150
    EDU                0.336      0.258      1.305      0.192
    GENDER            -0.696      0.529     -1.317      0.188
    AGE                0.007      0.040      0.184      0.854

 PRISK2   ON
    PRISK1             0.398      0.035     11.427      0.000
    SAT1               0.000      0.038     -0.009      0.993
    SHEALTH            0.010      0.037      0.277      0.782
    SASH               0.012      0.030      0.392      0.695
    EDU                0.026      0.032      0.814      0.416
    GENDER            -0.010      0.066     -0.150      0.880
    AGE                0.001      0.005      0.165      0.869

 SAT1     WITH
    PRISK1            -0.012      0.045     -0.261      0.794
    AGE               -0.815      0.304     -2.685      0.007
    GENDER             0.005      0.022      0.240      0.811
    SHEALTH           -0.291      0.046     -6.297      0.000
    EDU                0.044      0.052      0.832      0.405
    SASH              -0.616      0.071     -8.655      0.000
    PRISH             -0.016      0.050     -0.323      0.747

 SAT2     WITH
    PRISK2             0.619      0.196      3.160      0.002

 PRISK1   WITH
    AGE               -0.294      0.292     -1.008      0.313
    GENDER             0.024      0.021      1.147      0.251
    SHEALTH           -0.073      0.042     -1.724      0.085
    EDU               -0.023      0.051     -0.455      0.649
    SASH              -0.022      0.068     -0.319      0.749
    PRISH              0.023      0.044      0.540      0.589

 EDU      WITH
    AGE               -1.080      0.343     -3.145      0.002
    GENDER            -0.095      0.025     -3.806      0.000

 GENDER   WITH
    AGE               -0.199      0.142     -1.403      0.161

 SHEALTH  WITH
    AGE               -0.933      0.286     -3.266      0.001
    EDU                0.189      0.050      3.810      0.000
    GENDER             0.006      0.020      0.314      0.753

 SASH     WITH
    AGE                0.785      0.442      1.773      0.076
    EDU               -0.113      0.077     -1.462      0.144
    GENDER            -0.041      0.032     -1.285      0.199
    SHEALTH            0.503      0.068      7.393      0.000

 PRISH    WITH
    AGE                0.560      0.304      1.841      0.066
    EDU                0.045      0.052      0.855      0.393
    GENDER            -0.043      0.022     -1.944      0.052
    SHEALTH            0.023      0.044      0.528      0.597
    SASH               0.010      0.074      0.135      0.893

 Means
    AGE               69.915      0.283    247.415      0.000
    SAT1               0.033      0.043      0.775      0.438
    EDU                3.039      0.049     62.014      0.000
    GENDER             1.497      0.020     73.940      0.000
    SHEALTH            0.003      0.041      0.078      0.938
    PRISK1             0.010      0.042      0.236      0.814
    SASH              -0.284      0.063     -4.506      0.000
    PRISH             -0.070      0.043     -1.608      0.108

 Intercepts
    SAT2              -9.038      3.187     -2.835      0.005
    PRISK2             2.170      0.384      5.649      0.000

 Variances
    AGE               48.559      2.785     17.435      0.000
    SAT1               1.029      0.064     16.153      0.000
    EDU                1.318      0.080     16.493      0.000
    GENDER             0.250      0.014     17.466      0.000
    SHEALTH            1.003      0.058     17.408      0.000
    PRISK1             1.001      0.059     16.836      0.000
    SASH               2.144      0.133     16.081      0.000
    PRISH              1.069      0.064     16.800      0.000

 Residual Variances
    SAT2              31.789      2.107     15.090      0.000
    PRISK2             0.505      0.033     15.427      0.000


STANDARDIZED MODEL RESULTS


STDYX Standardization

                                                    Two-Tailed
                    Estimate       S.E.  Est./S.E.    P-Value

 SAT2     ON
    SAT1               0.604      0.032     18.766      0.000
    PRISK1            -0.005      0.038     -0.131      0.895
    SHEALTH           -0.079      0.041     -1.948      0.051
    PRISH              0.062      0.043      1.442      0.149
    EDU                0.053      0.040      1.304      0.192
    GENDER            -0.048      0.036     -1.318      0.188
    AGE                0.007      0.038      0.184      0.854

 PRISK2   ON
    PRISK1             0.489      0.037     13.287      0.000
    SAT1               0.000      0.048     -0.009      0.993
    SHEALTH            0.013      0.046      0.277      0.782
    SASH               0.021      0.053      0.392      0.695
    EDU                0.037      0.046      0.814      0.416
    GENDER            -0.006      0.041     -0.150      0.880
    AGE                0.007      0.041      0.165      0.869

 SAT1     WITH
    PRISK1            -0.012      0.045     -0.261      0.794
    AGE               -0.115      0.042     -2.738      0.006
    GENDER             0.010      0.043      0.240      0.810
    SHEALTH           -0.286      0.040     -7.092      0.000
    EDU                0.037      0.045      0.834      0.404
    SASH              -0.415      0.037    -11.310      0.000
    PRISH             -0.015      0.047     -0.323      0.747

 SAT2     WITH
    PRISK2             0.154      0.047      3.265      0.001

 PRISK1   WITH
    AGE               -0.042      0.042     -1.011      0.312
    GENDER             0.048      0.042      1.151      0.250
    SHEALTH           -0.073      0.042     -1.737      0.082
    EDU               -0.020      0.044     -0.455      0.649
    SASH              -0.015      0.046     -0.319      0.749
    PRISH              0.023      0.042      0.540      0.589

 EDU      WITH
    AGE               -0.135      0.042     -3.230      0.001
    GENDER            -0.165      0.042     -3.957      0.000

 GENDER   WITH
    AGE               -0.057      0.040     -1.410      0.159

 SHEALTH  WITH
    AGE               -0.134      0.040     -3.356      0.001
    EDU                0.164      0.041      3.959      0.000
    GENDER             0.013      0.041      0.314      0.753

 SASH     WITH
    AGE                0.077      0.043      1.789      0.074
    EDU               -0.067      0.046     -1.470      0.142
    GENDER            -0.055      0.043     -1.291      0.197
    SHEALTH            0.343      0.039      8.781      0.000

 PRISH    WITH
    AGE                0.078      0.042      1.858      0.063
    EDU                0.038      0.044      0.857      0.392
    GENDER            -0.082      0.042     -1.964      0.050
    SHEALTH            0.022      0.042      0.529      0.597
    SASH               0.007      0.049      0.135      0.893

 Means
    AGE               10.033      0.291     34.525      0.000
    SAT1               0.033      0.042      0.775      0.438
    EDU                2.646      0.091     29.096      0.000
    GENDER             2.994      0.095     31.585      0.000
    SHEALTH            0.003      0.041      0.078      0.938
    PRISK1             0.010      0.042      0.236      0.814
    SASH              -0.194      0.043     -4.479      0.000
    PRISH             -0.068      0.042     -1.606      0.108

 Intercepts
    SAT2              -1.233      0.436     -2.826      0.005
    PRISK2             2.662      0.480      5.542      0.000

 Variances
    AGE                1.000      0.000    999.000    999.000
    SAT1               1.000      0.000    999.000    999.000
    EDU                1.000      0.000    999.000    999.000
    GENDER             1.000      0.000    999.000    999.000
    SHEALTH            1.000      0.000    999.000    999.000
    PRISK1             1.000      0.000    999.000    999.000
    SASH               1.000      0.000    999.000    999.000
    PRISH              1.000      0.000    999.000    999.000

 Residual Variances
    SAT2               0.592      0.036     16.529      0.000
    PRISK2             0.761      0.036     21.237      0.000


R-SQUARE

    Observed                                        Two-Tailed
    Variable        Estimate       S.E.  Est./S.E.    P-Value

    SAT2               0.408      0.036     11.388      0.000
    PRISK2             0.239      0.036      6.671      0.000


QUALITY OF NUMERICAL RESULTS

     Condition Number for the Information Matrix              0.359E-06
       (ratio of smallest to largest eigenvalue)


MODEL MODIFICATION INDICES

NOTE:  Modification indices for direct effects of observed dependent variables
regressed on covariates may not be included.  To include these, request
MODINDICES (ALL).

Minimum M.I. value for printing the modification index    10.000

                                   M.I.     E.P.C.  Std E.P.C.  StdYX E.P.C.

No modification indices above the minimum value.


     Beginning Time:  09:02:03
        Ending Time:  09:02:03
       Elapsed Time:  00:00:00


MUTHEN & MUTHEN
3463 Stoner Ave.
Los Angeles, CA  90066

Tel: (310) 391-9971
Fax: (310) 391-8971
Web: www.StatModel.com
Support: Support@StatModel.com

Copyright (c) 1998-2020 Muthen & Muthen
