# Supplementary material for: Subjective age, worry and risk-related perceptions in older adults in times of a pandemic
Source: PLoS One. 2022 Sep 29;17(9):e0274293. doi: 10.1371/journal.pone.0274293 (PMC9522013; doi:10.1371/journal.pone.0274293)
Supplement: S1 Data. Archive — (ZIP) [file pone.0274293.s004.zip › Cl-RiskGrave_Shealth_moderator_nocovar.out]

Mplus VERSION 8.5 (Mac)
MUTHEN & MUTHEN
07/09/2021   7:52 AM

INPUT INSTRUCTIONS


    Title: Cross-Lagged Analysis with Perceived Risk of serious covid-19 illness as outcome,
    	Shealth as moderator, no covar;


    data: FILE =
    '/Users/maiken.tingvold/Documents/CRISIS/
    statistical-analysis/spss/Graverisk.dat';

    variable: names =
      				 AGE
      				 SAT1
      				 SAT2
      				 Worry1
      				 Worry2
      				 Edu
      				 Gender
      				 SHealth
      				 PRisk1
      				 Prisk2
      				 GravePR
      				 GravePR2;
      				
      				
      				
      				    				
      		Usevar  = 		
      				
      				 SAT1
      				 SAT2
      				 GravePR
      				 GravePR2
      				 shealth
      				 SAhealth
      				 GravH;
      				
      				
      				
      				
      		missing = all (-1000);
      		
  define:
  standardize Shealth sat1 gravePR;

  Sahealth = (sat1 * shealth);
  GravH = (GravePR * shealth);


  model: !Prisk2 on Sat1 Prisk1;


  !Stability
  SAT2 on SAT1; 	!Effect of SA t1 on t2 (stability)
  GravePR2 on GravePR;	!Effect of GravePrisk T1 on T2 (stability)


  !Cross-lagged  effect
  GravePR2 on SAT1 shealth sahealth;	!SAT1 on PR T2,
  SAT2 on GravePR shealth GravH; 	!PR T1 on saT2


  !Correlation
  SAT1 with GravePR;	 !correlation at T1
  SAT2 with GravePR2;	 !correlation at T2


  !Sat1 with 	age gender shealth edu;
  !GravePR with 	age gender shealth edu;


  !edu with age gender;


  !Impact of control variables on SAT2
  !SAT2 on 	Edu
  	!Gender
  	!age
  	!shealth;

  !Impact of control variables on PriskGrave T2
  !GravePR2 on Edu
  	!Gender
  	!AGE
  	!shealth;
  	
     	
   SAT1 SHealth GravePR Sahealth GravH;

     	
  output: sampstat stdyx modindices;


INPUT READING TERMINATED NORMALLY


Cross-Lagged Analysis with Perceived Risk of serious covid-19 illness as outcome,
Shealth as moderator, no covar;

SUMMARY OF ANALYSIS

Number of groups                                                 1
Number of observations                                         611

Number of dependent variables                                    2
Number of independent variables                                  5
Number of continuous latent variables                            0

Observed dependent variables

  Continuous
   SAT2        GRAVEPR2

Observed independent variables
   SAT1        GRAVEPR     SHEALTH     SAHEALTH    GRAVH


Estimator                                                       ML
Information matrix                                        OBSERVED
Maximum number of iterations                                  1000
Convergence criterion                                    0.500D-04
Maximum number of steepest descent iterations                   20
Maximum number of iterations for H1                           2000
Convergence criterion for H1                             0.100D-03

Input data file(s)
  /Users/maiken.tingvold/Documents/CRISIS/statistical-analysis/spss/Graverisk.da

Input data format  FREE


SUMMARY OF DATA

     Number of missing data patterns            17


COVARIANCE COVERAGE OF DATA

Minimum covariance coverage value   0.100


     PROPORTION OF DATA PRESENT


           Covariance Coverage
              SAT2          GRAVEPR2      SAT1          GRAVEPR       SHEALTH
              ________      ________      ________      ________      ________
 SAT2           0.823
 GRAVEPR2       0.725         0.750
 SAT1           0.735         0.676         0.871
 GRAVEPR        0.738         0.700         0.779         0.884
 SHEALTH        0.820         0.748         0.867         0.882         0.997
 SAHEALTH       0.732         0.674         0.867         0.777         0.867
 GRAVH          0.736         0.699         0.777         0.882         0.882


           Covariance Coverage
              SAHEALTH      GRAVH
              ________      ________
 SAHEALTH       0.867
 GRAVH          0.777         0.882


SAMPLE STATISTICS


     ESTIMATED SAMPLE STATISTICS


           Means
              SAT2          GRAVEPR2      SAT1          GRAVEPR       SHEALTH
              ________      ________      ________      ________      ________
               -8.440         2.658         0.037         0.004         0.001


           Means
              SAHEALTH      GRAVH
              ________      ________
               -0.280        -0.381


           Covariances
              SAT2          GRAVEPR2      SAT1          GRAVEPR       SHEALTH
              ________      ________      ________      ________      ________
 SAT2          52.778
 GRAVEPR2       1.247         0.802
 SAT1           4.568         0.107         1.033
 GRAVEPR        1.343         0.527         0.148         0.997
 SHEALTH       -1.593        -0.291        -0.288        -0.368         1.001
 SAHEALTH      -1.696        -0.129        -0.624        -0.194         0.506
 GRAVH          0.061        -0.094        -0.198        -0.123         0.334


           Covariances
              SAHEALTH      GRAVH
              ________      ________
 SAHEALTH       2.158
 GRAVH          0.685         1.194


           Correlations
              SAT2          GRAVEPR2      SAT1          GRAVEPR       SHEALTH
              ________      ________      ________      ________      ________
 SAT2           1.000
 GRAVEPR2       0.192         1.000
 SAT1           0.619         0.118         1.000
 GRAVEPR        0.185         0.589         0.146         1.000
 SHEALTH       -0.219        -0.325        -0.284        -0.368         1.000
 SAHEALTH      -0.159        -0.098        -0.418        -0.132         0.345
 GRAVH          0.008        -0.096        -0.178        -0.113         0.306


           Correlations
              SAHEALTH      GRAVH
              ________      ________
 SAHEALTH       1.000
 GRAVH          0.427         1.000


     MAXIMUM LOG-LIKELIHOOD VALUE FOR THE UNRESTRICTED (H1) MODEL IS -6059.628


UNIVARIATE SAMPLE STATISTICS


     UNIVARIATE HIGHER-ORDER MOMENT DESCRIPTIVE STATISTICS

         Variable/         Mean/     Skewness/   Minimum/ % with                Percentiles
        Sample Size      Variance    Kurtosis    Maximum  Min/Max      20%/60%    40%/80%    Median

     SAT2                 -8.533      -0.261     -35.000    0.20%     -14.000    -10.000     -9.000
             503.000      52.678       0.788      14.000    0.20%      -7.000     -2.000
     GRAVEPR2              2.633       0.117       1.000    7.64%       2.000      2.000      3.000
             458.000       0.778      -0.851       4.000   19.65%       3.000      3.000
     SAT1                  0.000      -0.071      -3.555    0.19%      -0.655     -0.128      0.004
             532.000       1.000       1.187       3.563    0.19%       0.268      0.663
     GRAVEPR               0.000       0.141      -1.830    7.96%      -0.694     -0.694      0.442
             540.000       1.000      -0.826       1.578   18.89%       0.442      0.442
     SHEALTH               0.000      -0.801      -4.184    0.66%      -0.048     -0.048     -0.048
             609.000       1.000       1.681       1.331   23.97%      -0.048      1.331
     SAHEALTH             -0.252      -3.725     -13.255    0.19%      -0.194     -0.019     -0.006
             530.000       2.110      28.462       7.755    0.19%       0.006      0.069
     GRAVH                -0.378      -2.062      -6.603    0.56%      -0.924     -0.075     -0.021
             539.000       1.200       7.805       2.611    0.37%      -0.021      0.033


THE MODEL ESTIMATION TERMINATED NORMALLY


MODEL FIT INFORMATION

Number of Free Parameters                       33

Loglikelihood

          H0 Value                       -6061.657
          H1 Value                       -6059.628

Information Criteria

          Akaike (AIC)                   12189.313
          Bayesian (BIC)                 12335.012
          Sample-Size Adjusted BIC       12230.244
            (n* = (n + 2) / 24)

Chi-Square Test of Model Fit

          Value                              4.057
          Degrees of Freedom                     2
          P-Value                           0.1315

RMSEA (Root Mean Square Error Of Approximation)

          Estimate                           0.041
          90 Percent C.I.                    0.000  0.099
          Probability RMSEA <= .05           0.506

CFI/TLI

          CFI                                0.995
          TLI                                0.972

Chi-Square Test of Model Fit for the Baseline Model

          Value                            417.409
          Degrees of Freedom                    11
          P-Value                           0.0000

SRMR (Standardized Root Mean Square Residual)

          Value                              0.013


MODEL RESULTS

                                                    Two-Tailed
                    Estimate       S.E.  Est./S.E.    P-Value

 SAT2     ON
    SAT1               4.418      0.268     16.463      0.000
    GRAVEPR            0.667      0.299      2.228      0.026
    SHEALTH           -0.464      0.306     -1.519      0.129
    GRAVH              0.901      0.293      3.073      0.002

 GRAVEPR2 ON
    GRAVEPR            0.487      0.038     12.853      0.000
    SAT1               0.008      0.039      0.201      0.841
    SHEALTH           -0.116      0.039     -2.970      0.003
    SAHEALTH           0.009      0.030      0.318      0.750

 SAT1     WITH
    GRAVEPR            0.148      0.046      3.200      0.001

 SAT2     WITH
    GRAVEPR2           0.395      0.200      1.972      0.049

 SHEALTH  WITH
    SAT1              -0.287      0.046     -6.224      0.000
    GRAVEPR           -0.368      0.045     -8.241      0.000

 SAHEALTH WITH
    SAT1              -0.626      0.072     -8.700      0.000
    GRAVEPR           -0.197      0.065     -3.003      0.003
    SHEALTH            0.509      0.068      7.509      0.000

 GRAVH    WITH
    SAT1              -0.197      0.052     -3.793      0.000
    GRAVEPR           -0.123      0.047     -2.619      0.009
    SHEALTH            0.334      0.048      6.953      0.000
    SAHEALTH           0.688      0.077      8.872      0.000

 Means
    SAT1               0.037      0.043      0.857      0.392
    GRAVEPR            0.004      0.042      0.096      0.924
    SHEALTH            0.001      0.041      0.029      0.977
    SAHEALTH          -0.284      0.063     -4.507      0.000
    GRAVH             -0.381      0.047     -8.180      0.000

 Intercepts
    SAT2              -8.247      0.273    -30.243      0.000
    GRAVEPR2           2.659      0.035     76.872      0.000

 Variances
    SAT1               1.032      0.064     16.101      0.000
    GRAVEPR            0.997      0.060     16.536      0.000
    SHEALTH            1.001      0.057     17.435      0.000
    SAHEALTH           2.162      0.135     16.021      0.000
    GRAVH              1.195      0.072     16.514      0.000

 Residual Variances
    SAT2              31.036      2.069     15.001      0.000
    GRAVEPR2           0.513      0.035     14.854      0.000


STANDARDIZED MODEL RESULTS


STDYX Standardization

                                                    Two-Tailed
                    Estimate       S.E.  Est./S.E.    P-Value

 SAT2     ON
    SAT1               0.616      0.031     19.684      0.000
    GRAVEPR            0.091      0.041      2.229      0.026
    SHEALTH           -0.064      0.042     -1.521      0.128
    GRAVH              0.135      0.044      3.061      0.002

 GRAVEPR2 ON
    GRAVEPR            0.542      0.036     15.010      0.000
    SAT1               0.009      0.044      0.201      0.841
    SHEALTH           -0.129      0.043     -2.992      0.003
    SAHEALTH           0.016      0.049      0.318      0.751

 SAT1     WITH
    GRAVEPR            0.146      0.044      3.295      0.001

 SAT2     WITH
    GRAVEPR2           0.099      0.050      1.997      0.046

 SHEALTH  WITH
    SAT1              -0.283      0.040     -6.987      0.000
    GRAVEPR           -0.368      0.037    -10.069      0.000

 SAHEALTH WITH
    SAT1              -0.419      0.037    -11.464      0.000
    GRAVEPR           -0.134      0.043     -3.080      0.002
    SHEALTH            0.346      0.039      8.958      0.000

 GRAVH    WITH
    SAT1              -0.177      0.045     -3.961      0.000
    GRAVEPR           -0.113      0.042     -2.666      0.008
    SHEALTH            0.306      0.038      7.968      0.000
    SAHEALTH           0.428      0.037     11.572      0.000

 Means
    SAT1               0.036      0.042      0.857      0.391
    GRAVEPR            0.004      0.042      0.096      0.924
    SHEALTH            0.001      0.041      0.029      0.977
    SAHEALTH          -0.193      0.043     -4.479      0.000
    GRAVH             -0.348      0.044     -7.945      0.000

 Intercepts
    SAT2              -1.132      0.052    -21.694      0.000
    GRAVEPR2           2.968      0.106     28.046      0.000

 Variances
    SAT1               1.000      0.000    999.000    999.000
    GRAVEPR            1.000      0.000    999.000    999.000
    SHEALTH            1.000      0.000    999.000    999.000
    SAHEALTH           1.000      0.000    999.000    999.000
    GRAVH              1.000      0.000    999.000    999.000

 Residual Variances
    SAT2               0.585      0.035     16.473      0.000
    GRAVEPR2           0.639      0.037     17.171      0.000


R-SQUARE

    Observed                                        Two-Tailed
    Variable        Estimate       S.E.  Est./S.E.    P-Value

    SAT2               0.415      0.035     11.706      0.000
    GRAVEPR2           0.361      0.037      9.706      0.000


QUALITY OF NUMERICAL RESULTS

     Condition Number for the Information Matrix              0.424E-02
       (ratio of smallest to largest eigenvalue)


MODEL MODIFICATION INDICES

NOTE:  Modification indices for direct effects of observed dependent variables
regressed on covariates may not be included.  To include these, request
MODINDICES (ALL).

Minimum M.I. value for printing the modification index    10.000

                                   M.I.     E.P.C.  Std E.P.C.  StdYX E.P.C.

No modification indices above the minimum value.


     Beginning Time:  07:52:46
        Ending Time:  07:52:46
       Elapsed Time:  00:00:00


MUTHEN & MUTHEN
3463 Stoner Ave.
Los Angeles, CA  90066

Tel: (310) 391-9971
Fax: (310) 391-8971
Web: www.StatModel.com
Support: Support@StatModel.com

Copyright (c) 1998-2020 Muthen & Muthen
