# Supplementary material for: Subjective age, worry and risk-related perceptions in older adults in times of a pandemic
Source: PLoS One. 2022 Sep 29;17(9):e0274293. doi: 10.1371/journal.pone.0274293 (PMC9522013; doi:10.1371/journal.pone.0274293)
Supplement: S1 Data. Archive — (ZIP) [file pone.0274293.s004.zip › Cl-RiskGrave_Shealth_moderator_wcovar.out]

Mplus VERSION 8.5 (Mac)
MUTHEN & MUTHEN
07/09/2021   7:57 AM

INPUT INSTRUCTIONS


    Title: Cross-Lagged Analysis with Perceived Risk of serious covid-19 illness as outcome,
    	Shealth as moderator, no covar;


    data: FILE =
    '/Users/maiken.tingvold/Documents/CRISIS/
    statistical-analysis/spss/Graverisk.dat';

    variable: names =
      				 AGE
      				 SAT1
      				 SAT2
      				 Worry1
      				 Worry2
      				 Edu
      				 Gender
      				 SHealth
      				 PRisk1
      				 Prisk2
      				 GravePR
      				 GravePR2;
      				
      				
      				
      				    				
      		Usevar  = 		
      				
      				 SAT1
      				 SAT2
      				 GravePR
      				 GravePR2
      				 shealth
      				 edu
      				 age
      				 gender
      				 SAhealth
      				 GravH;
      				
      				
      				
      				
      		missing = all (-1000);
      		
  define:
  standardize Shealth sat1 gravePR;

  Sahealth = (sat1 * shealth);
  GravH = (GravePR * shealth);


  model: !Prisk2 on Sat1 Prisk1;


  !Stability
  SAT2 on SAT1; 	!Effect of SA t1 on t2 (stability)
  GravePR2 on GravePR;	!Effect of GravePrisk T1 on T2 (stability)


  !Cross-lagged  effect
  GravePR2 on SAT1 shealth sahealth;	!SAT1 on PR T2,
  SAT2 on GravePR shealth GravH; 	!PR T1 on saT2


  !Correlation
  SAT1 with GravePR;	 !correlation at T1
  SAT2 with GravePR2;	 !correlation at T2


  Sat1 with 		age gender shealth edu;
  GravePR with 	age gender shealth edu;

  edu with age gender;
  age with shealth edu;
  gender with edu shealth;


  !Impact of control variables on SAT2
  SAT2 on 	Edu
  	Gender
  	age;

  !Impact of control variables on PriskGrave T2
  GravePR2 on Edu
  	Gender
  	AGE;
  	
     	
   SAT1 SHealth GravePR Sahealth GravH;

     	
  output: sampstat stdyx modindices;


INPUT READING TERMINATED NORMALLY


Cross-Lagged Analysis with Perceived Risk of serious covid-19 illness as outcome,
Shealth as moderator, no covar;

SUMMARY OF ANALYSIS

Number of groups                                                 1
Number of observations                                         611

Number of dependent variables                                    2
Number of independent variables                                  8
Number of continuous latent variables                            0

Observed dependent variables

  Continuous
   SAT2        GRAVEPR2

Observed independent variables
   SAT1        GRAVEPR     SHEALTH     EDU         AGE         GENDER
   SAHEALTH    GRAVH


Estimator                                                       ML
Information matrix                                        OBSERVED
Maximum number of iterations                                  1000
Convergence criterion                                    0.500D-04
Maximum number of steepest descent iterations                   20
Maximum number of iterations for H1                           2000
Convergence criterion for H1                             0.100D-03

Input data file(s)
  /Users/maiken.tingvold/Documents/CRISIS/statistical-analysis/spss/Graverisk.da

Input data format  FREE


SUMMARY OF DATA

     Number of missing data patterns            31


COVARIANCE COVERAGE OF DATA

Minimum covariance coverage value   0.100


     PROPORTION OF DATA PRESENT


           Covariance Coverage
              SAT2          GRAVEPR2      SAT1          GRAVEPR       SHEALTH
              ________      ________      ________      ________      ________
 SAT2           0.823
 GRAVEPR2       0.725         0.750
 SAT1           0.735         0.676         0.871
 GRAVEPR        0.738         0.700         0.779         0.884
 SHEALTH        0.820         0.748         0.867         0.882         0.997
 EDU            0.730         0.663         0.776         0.784         0.887
 AGE            0.823         0.746         0.871         0.879         0.992
 GENDER         0.822         0.748         0.869         0.882         0.995
 SAHEALTH       0.732         0.674         0.867         0.777         0.867
 GRAVH          0.736         0.699         0.777         0.882         0.882


           Covariance Coverage
              EDU           AGE           GENDER        SAHEALTH      GRAVH
              ________      ________      ________      ________      ________
 EDU            0.890
 AGE            0.887         0.995
 GENDER         0.889         0.993         0.998
 SAHEALTH       0.773         0.867         0.866         0.867
 GRAVH          0.782         0.877         0.881         0.777         0.882


SAMPLE STATISTICS


     ESTIMATED SAMPLE STATISTICS


           Means
              SAT2          GRAVEPR2      SAT1          GRAVEPR       SHEALTH
              ________      ________      ________      ________      ________
               -8.488         2.659         0.035         0.003         0.002


           Means
              EDU           AGE           GENDER        SAHEALTH      GRAVH
              ________      ________      ________      ________      ________
                3.039        69.912         1.497        -0.278        -0.381


           Covariances
              SAT2          GRAVEPR2      SAT1          GRAVEPR       SHEALTH
              ________      ________      ________      ________      ________
 SAT2          52.502
 GRAVEPR2       1.233         0.804
 SAT1           4.544         0.110         1.036
 GRAVEPR        1.313         0.528         0.150         0.998
 SHEALTH       -1.534        -0.295        -0.294        -0.368         1.002
 EDU            0.609        -0.100         0.040        -0.075         0.187
 AGE           -2.973         1.034        -0.816         1.045        -0.933
 GENDER        -0.221        -0.010         0.006        -0.023         0.006
 SAHEALTH      -1.631        -0.131        -0.623        -0.194         0.512
 GRAVH          0.103        -0.098        -0.199        -0.123         0.334


           Covariances
              EDU           AGE           GENDER        SAHEALTH      GRAVH
              ________      ________      ________      ________      ________
 EDU            1.318
 AGE           -1.079        48.578
 GENDER        -0.095        -0.197         0.250
 SAHEALTH      -0.101         0.778        -0.042         2.158
 GRAVH          0.049         0.334        -0.030         0.683         1.194


           Correlations
              SAT2          GRAVEPR2      SAT1          GRAVEPR       SHEALTH
              ________      ________      ________      ________      ________
 SAT2           1.000
 GRAVEPR2       0.190         1.000
 SAT1           0.616         0.121         1.000
 GRAVEPR        0.181         0.589         0.147         1.000
 SHEALTH       -0.212        -0.328        -0.288        -0.368         1.000
 EDU            0.073        -0.097         0.034        -0.065         0.163
 AGE           -0.059         0.165        -0.115         0.150        -0.134
 GENDER        -0.061        -0.022         0.012        -0.046         0.012
 SAHEALTH      -0.153        -0.100        -0.417        -0.132         0.349
 GRAVH          0.013        -0.100        -0.179        -0.113         0.305


           Correlations
              EDU           AGE           GENDER        SAHEALTH      GRAVH
              ________      ________      ________      ________      ________
 EDU            1.000
 AGE           -0.135         1.000
 GENDER        -0.165        -0.056         1.000
 SAHEALTH      -0.060         0.076        -0.057         1.000
 GRAVH          0.039         0.044        -0.054         0.426         1.000


     MAXIMUM LOG-LIKELIHOOD VALUE FOR THE UNRESTRICTED (H1) MODEL IS -9342.038


UNIVARIATE SAMPLE STATISTICS


     UNIVARIATE HIGHER-ORDER MOMENT DESCRIPTIVE STATISTICS

         Variable/         Mean/     Skewness/   Minimum/ % with                Percentiles
        Sample Size      Variance    Kurtosis    Maximum  Min/Max      20%/60%    40%/80%    Median

     SAT2                 -8.533      -0.261     -35.000    0.20%     -14.000    -10.000     -9.000
             503.000      52.678       0.788      14.000    0.20%      -7.000     -2.000
     GRAVEPR2              2.633       0.117       1.000    7.64%       2.000      2.000      3.000
             458.000       0.778      -0.851       4.000   19.65%       3.000      3.000
     SAT1                  0.000      -0.071      -3.555    0.19%      -0.655     -0.128      0.004
             532.000       1.000       1.187       3.563    0.19%       0.268      0.663
     GRAVEPR               0.000       0.141      -1.830    7.96%      -0.694     -0.694      0.442
             540.000       1.000      -0.826       1.578   18.89%       0.442      0.442
     SHEALTH               0.000      -0.801      -4.184    0.66%      -0.048     -0.048     -0.048
             609.000       1.000       1.681       1.331   23.97%      -0.048      1.331
     EDU                   3.040       0.110       1.000    8.64%       2.000      3.000      3.000
             544.000       1.318      -0.740       5.000   13.42%       3.000      4.000
     AGE                  69.918       0.654      60.000    3.12%      63.000     67.000     69.000
             608.000      48.556      -0.135      98.000    0.16%      71.000     76.000
     GENDER                1.497       0.013       1.000   50.33%       1.000      1.000      1.000
             610.000       0.250      -2.000       2.000   49.67%       2.000      2.000
     SAHEALTH             -0.252      -3.725     -13.255    0.19%      -0.194     -0.019     -0.006
             530.000       2.110      28.462       7.755    0.19%       0.006      0.069
     GRAVH                -0.378      -2.062      -6.603    0.56%      -0.924     -0.075     -0.021
             539.000       1.200       7.805       2.611    0.37%      -0.021      0.033


THE MODEL ESTIMATION TERMINATED NORMALLY


MODEL FIT INFORMATION

Number of Free Parameters                       63

Loglikelihood

          H0 Value                       -9344.425
          H1 Value                       -9342.038

Information Criteria

          Akaike (AIC)                   18814.850
          Bayesian (BIC)                 19093.001
          Sample-Size Adjusted BIC       18892.990
            (n* = (n + 2) / 24)

Chi-Square Test of Model Fit

          Value                              4.774
          Degrees of Freedom                     2
          P-Value                           0.0919

RMSEA (Root Mean Square Error Of Approximation)

          Estimate                           0.048
          90 Percent C.I.                    0.000  0.104
          Probability RMSEA <= .05           0.433

CFI/TLI

          CFI                                0.993
          TLI                                0.943

Chi-Square Test of Model Fit for the Baseline Model

          Value                            428.190
          Degrees of Freedom                    17
          P-Value                           0.0000

SRMR (Standardized Root Mean Square Residual)

          Value                              0.010


MODEL RESULTS

                                                    Two-Tailed
                    Estimate       S.E.  Est./S.E.    P-Value

 SAT2     ON
    SAT1               4.364      0.273     15.963      0.000
    GRAVEPR            0.659      0.299      2.202      0.028
    SHEALTH           -0.484      0.311     -1.559      0.119
    GRAVH              0.907      0.292      3.104      0.002
    EDU                0.334      0.254      1.316      0.188
    GENDER            -0.651      0.521     -1.249      0.212
    AGE               -0.015      0.040     -0.370      0.712

 GRAVEPR2 ON
    GRAVEPR            0.479      0.038     12.578      0.000
    SAT1               0.018      0.039      0.467      0.640
    SHEALTH           -0.102      0.040     -2.576      0.010
    SAHEALTH           0.003      0.030      0.107      0.915
    EDU               -0.027      0.033     -0.810      0.418
    GENDER             0.004      0.069      0.062      0.950
    AGE                0.009      0.005      1.699      0.089

 SAT1     WITH
    GRAVEPR            0.150      0.046      3.236      0.001
    AGE               -0.813      0.304     -2.671      0.008
    GENDER             0.006      0.022      0.273      0.785
    SHEALTH           -0.292      0.046     -6.322      0.000
    EDU                0.040      0.053      0.762      0.446

 SAT2     WITH
    GRAVEPR2           0.423      0.198      2.132      0.033

 GRAVEPR  WITH
    AGE                1.046      0.302      3.463      0.001
    GENDER            -0.023      0.021     -1.085      0.278
    SHEALTH           -0.368      0.045     -8.235      0.000
    EDU               -0.075      0.051     -1.462      0.144

 EDU      WITH
    AGE               -1.078      0.343     -3.143      0.002
    GENDER            -0.095      0.025     -3.811      0.000
    SHEALTH            0.187      0.050      3.780      0.000

 AGE      WITH
    SHEALTH           -0.933      0.286     -3.268      0.001

 GENDER   WITH
    SHEALTH            0.006      0.020      0.293      0.770
    AGE               -0.197      0.142     -1.388      0.165

 SAHEALTH WITH
    SAT1              -0.625      0.072     -8.687      0.000
    GRAVEPR           -0.197      0.065     -3.008      0.003
    SHEALTH            0.515      0.068      7.590      0.000
    EDU               -0.100      0.077     -1.294      0.196
    AGE                0.784      0.442      1.775      0.076
    GENDER            -0.042      0.032     -1.324      0.185

 GRAVH    WITH
    SAT1              -0.198      0.052     -3.822      0.000
    GRAVEPR           -0.123      0.047     -2.617      0.009
    SHEALTH            0.334      0.048      6.943      0.000
    EDU                0.049      0.057      0.855      0.393
    AGE                0.335      0.329      1.016      0.309
    GENDER            -0.030      0.023     -1.265      0.206
    SAHEALTH           0.686      0.077      8.882      0.000

 Means
    SAT1               0.035      0.043      0.799      0.425
    GRAVEPR            0.003      0.042      0.064      0.949
    SHEALTH            0.002      0.041      0.056      0.955
    EDU                3.040      0.049     61.962      0.000
    AGE               69.912      0.283    247.364      0.000
    GENDER             1.497      0.020     73.939      0.000
    SAHEALTH          -0.282      0.063     -4.485      0.000
    GRAVH             -0.381      0.047     -8.190      0.000

 Intercepts
    SAT2              -7.290      3.167     -2.302      0.021
    GRAVEPR2           2.128      0.408      5.211      0.000

 Variances
    SAT1               1.035      0.064     16.092      0.000
    GRAVEPR            0.998      0.060     16.523      0.000
    SHEALTH            1.002      0.057     17.424      0.000
    EDU                1.318      0.080     16.501      0.000
    AGE               48.578      2.787     17.428      0.000
    GENDER             0.250      0.014     17.465      0.000
    SAHEALTH           2.162      0.135     16.038      0.000
    GRAVH              1.195      0.072     16.521      0.000

 Residual Variances
    SAT2              30.731      2.051     14.984      0.000
    GRAVEPR2           0.508      0.034     14.855      0.000


STANDARDIZED MODEL RESULTS


STDYX Standardization

                                                    Two-Tailed
                    Estimate       S.E.  Est./S.E.    P-Value

 SAT2     ON
    SAT1               0.611      0.032     18.821      0.000
    GRAVEPR            0.091      0.041      2.203      0.028
    SHEALTH           -0.067      0.043     -1.560      0.119
    GRAVH              0.136      0.044      3.093      0.002
    EDU                0.053      0.040      1.314      0.189
    GENDER            -0.045      0.036     -1.250      0.211
    AGE               -0.014      0.038     -0.370      0.712

 GRAVEPR2 ON
    GRAVEPR            0.533      0.037     14.521      0.000
    SAT1               0.021      0.044      0.467      0.640
    SHEALTH           -0.114      0.044     -2.591      0.010
    SAHEALTH           0.005      0.049      0.107      0.915
    EDU               -0.034      0.042     -0.810      0.418
    GENDER             0.002      0.038      0.062      0.950
    AGE                0.067      0.040      1.703      0.089

 SAT1     WITH
    GRAVEPR            0.147      0.044      3.335      0.001
    AGE               -0.115      0.042     -2.723      0.006
    GENDER             0.012      0.043      0.273      0.785
    SHEALTH           -0.287      0.040     -7.128      0.000
    EDU                0.034      0.045      0.763      0.445

 SAT2     WITH
    GRAVEPR2           0.107      0.049      2.163      0.031

 GRAVEPR  WITH
    AGE                0.150      0.042      3.577      0.000
    GENDER            -0.046      0.042     -1.088      0.277
    SHEALTH           -0.368      0.037    -10.062      0.000
    EDU               -0.065      0.044     -1.469      0.142

 EDU      WITH
    AGE               -0.135      0.042     -3.227      0.001
    GENDER            -0.165      0.042     -3.963      0.000
    SHEALTH            0.163      0.042      3.925      0.000

 AGE      WITH
    SHEALTH           -0.134      0.040     -3.358      0.001

 GENDER   WITH
    SHEALTH            0.012      0.041      0.293      0.770
    AGE               -0.056      0.040     -1.395      0.163

 SAHEALTH WITH
    SAT1              -0.418      0.037    -11.422      0.000
    GRAVEPR           -0.134      0.043     -3.085      0.002
    SHEALTH            0.350      0.038      9.102      0.000
    EDU               -0.059      0.045     -1.299      0.194
    AGE                0.077      0.043      1.791      0.073
    GENDER            -0.057      0.043     -1.331      0.183

 GRAVH    WITH
    SAT1              -0.179      0.045     -3.993      0.000
    GRAVEPR           -0.113      0.042     -2.664      0.008
    SHEALTH            0.305      0.038      7.953      0.000
    EDU                0.039      0.045      0.857      0.392
    AGE                0.044      0.043      1.019      0.308
    GENDER            -0.054      0.043     -1.269      0.204
    SAHEALTH           0.427      0.037     11.574      0.000

 Means
    SAT1               0.034      0.042      0.799      0.424
    GRAVEPR            0.003      0.042      0.064      0.949
    SHEALTH            0.002      0.041      0.056      0.955
    EDU                2.648      0.091     29.114      0.000
    AGE               10.031      0.291     34.510      0.000
    GENDER             2.994      0.095     31.585      0.000
    SAHEALTH          -0.192      0.043     -4.455      0.000
    GRAVH             -0.349      0.044     -7.954      0.000

 Intercepts
    SAT2              -1.003      0.437     -2.294      0.022
    GRAVEPR2           2.372      0.467      5.077      0.000

 Variances
    SAT1               1.000      0.000    999.000    999.000
    GRAVEPR            1.000      0.000    999.000    999.000
    SHEALTH            1.000      0.000    999.000    999.000
    EDU                1.000      0.000    999.000    999.000
    AGE                1.000      0.000    999.000    999.000
    GENDER             1.000      0.000    999.000    999.000
    SAHEALTH           1.000      0.000    999.000    999.000
    GRAVH              1.000      0.000    999.000    999.000

 Residual Variances
    SAT2               0.581      0.035     16.448      0.000
    GRAVEPR2           0.632      0.037     16.998      0.000


R-SQUARE

    Observed                                        Two-Tailed
    Variable        Estimate       S.E.  Est./S.E.    P-Value

    SAT2               0.419      0.035     11.844      0.000
    GRAVEPR2           0.368      0.037      9.902      0.000


QUALITY OF NUMERICAL RESULTS

     Condition Number for the Information Matrix              0.276E-06
       (ratio of smallest to largest eigenvalue)


MODEL MODIFICATION INDICES

NOTE:  Modification indices for direct effects of observed dependent variables
regressed on covariates may not be included.  To include these, request
MODINDICES (ALL).

Minimum M.I. value for printing the modification index    10.000

                                   M.I.     E.P.C.  Std E.P.C.  StdYX E.P.C.

No modification indices above the minimum value.


     Beginning Time:  07:57:37
        Ending Time:  07:57:37
       Elapsed Time:  00:00:00


MUTHEN & MUTHEN
3463 Stoner Ave.
Los Angeles, CA  90066

Tel: (310) 391-9971
Fax: (310) 391-8971
Web: www.StatModel.com
Support: Support@StatModel.com

Copyright (c) 1998-2020 Muthen & Muthen
