# Supplementary material for: Subjective age, worry and risk-related perceptions in older adults in times of a pandemic
Source: PLoS One. 2022 Sep 29;17(9):e0274293. doi: 10.1371/journal.pone.0274293 (PMC9522013; doi:10.1371/journal.pone.0274293)
Supplement: S1 Data. Archive — (ZIP) [file pone.0274293.s004.zip › Cl-RiskGrave_simple.out]

Mplus VERSION 8.5 (Mac)
MUTHEN & MUTHEN
07/07/2021   2:12 PM

INPUT INSTRUCTIONS


    Title: Cross-Lagged Analysis with Perceived Risk of serious covid-19 illness as outcome,


    data: FILE =
    '/Users/maiken.tingvold/Documents/CRISIS/
    statistical-analysis/spss/Graverisk.dat';

    variable: names =
      				 AGE
      				 SAT1
      				 SAT2
      				 Worry1
      				 Worry2
      				 Edu
      				 Gender
      				 SHealth
      				 PRisk1
      				 Prisk2
      				 GravePR
      				 GravePR2;
      				
      				
      				
      				    				
      		Usevar  = 		
      				
      				 SAT1
      				 SAT2
      				 GravePR
      				 GravePR2;
      				
      				
      				
      				
      		missing = all (-1000);
      		

      model: !Prisk2 on Sat1 Prisk1;


  !Stability
  SAT2 on SAT1; 	!Effect of SA t1 on t2 (stability)
  GravePR2 on GravePR;	!Effect of GravePrisk T1 on T2 (stability)


  !Cross-lagged  effect
  GravePR2 on SAT1;	!SAT1 on Worry T2,
  SAT2 on GravePR; 	!Worry T1 on saT2


  !Correlation
  SAT1 with GravePR;	 !correlation at T1
  SAT2 with GravePR2	 !correlation at T2


  !Impact of control variables on SAT2
  !SAT2 on 	Edu
  	!Gender
  	!age
  	!shealth;

  !Impact of control variables on Prisk T2
  !Prisk on Edu
  	!Gender
  	!AGE
  	!shealth;
  	

     	
  output: sampstat stdyx modindices;


*** WARNING
  Data set contains cases with missing on all variables.
  These cases were not included in the analysis.
  Number of cases with missing on all variables:  7
   1 WARNING(S) FOUND IN THE INPUT INSTRUCTIONS


Cross-Lagged Analysis with Perceived Risk of serious covid-19 illness as outcome,

SUMMARY OF ANALYSIS

Number of groups                                                 1
Number of observations                                         604

Number of dependent variables                                    2
Number of independent variables                                  2
Number of continuous latent variables                            0

Observed dependent variables

  Continuous
   SAT2        GRAVEPR2

Observed independent variables
   SAT1        GRAVEPR


Estimator                                                       ML
Information matrix                                        OBSERVED
Maximum number of iterations                                  1000
Convergence criterion                                    0.500D-04
Maximum number of steepest descent iterations                   20
Maximum number of iterations for H1                           2000
Convergence criterion for H1                             0.100D-03

Input data file(s)
  /Users/maiken.tingvold/Documents/CRISIS/statistical-analysis/spss/Graverisk.da

Input data format  FREE


SUMMARY OF DATA

     Number of missing data patterns            14


COVARIANCE COVERAGE OF DATA

Minimum covariance coverage value   0.100


     PROPORTION OF DATA PRESENT


           Covariance Coverage
              SAT2          GRAVEPR2      SAT1          GRAVEPR
              ________      ________      ________      ________
 SAT2           0.833
 GRAVEPR2       0.733         0.758
 SAT1           0.743         0.684         0.881
 GRAVEPR        0.747         0.709         0.788         0.894


SAMPLE STATISTICS


     ESTIMATED SAMPLE STATISTICS


           Means
              SAT2          GRAVEPR2      SAT1          GRAVEPR
              ________      ________      ________      ________
               -8.402         2.649        -9.801         2.607


           Covariances
              SAT2          GRAVEPR2      SAT1          GRAVEPR
              ________      ________      ________      ________
 SAT2          53.606
 GRAVEPR2       1.286         0.799
 SAT1          35.127         0.788        58.804
 GRAVEPR        1.250         0.463         0.997         0.776


           Correlations
              SAT2          GRAVEPR2      SAT1          GRAVEPR
              ________      ________      ________      ________
 SAT2           1.000
 GRAVEPR2       0.197         1.000
 SAT1           0.626         0.115         1.000
 GRAVEPR        0.194         0.589         0.148         1.000


     MAXIMUM LOG-LIKELIHOOD VALUE FOR THE UNRESTRICTED (H1) MODEL IS -4634.555


UNIVARIATE SAMPLE STATISTICS


     UNIVARIATE HIGHER-ORDER MOMENT DESCRIPTIVE STATISTICS

         Variable/         Mean/     Skewness/   Minimum/ % with                Percentiles
        Sample Size      Variance    Kurtosis    Maximum  Min/Max      20%/60%    40%/80%    Median

     SAT2                 -8.533      -0.261     -35.000    0.20%     -14.000    -10.000     -9.000
             503.000      52.678       0.788      14.000    0.20%      -7.000     -2.000
     GRAVEPR2              2.633       0.117       1.000    7.64%       2.000      2.000      3.000
             458.000       0.778      -0.851       4.000   19.65%       3.000      3.000
     SAT1                -10.030      -0.071     -37.000    0.19%     -15.000    -11.000    -10.000
             532.000      57.544       1.187      17.000    0.19%      -8.000     -5.000
     GRAVEPR               2.611       0.141       1.000    7.96%       2.000      2.000      3.000
             540.000       0.775      -0.826       4.000   18.89%       3.000      3.000


THE MODEL ESTIMATION TERMINATED NORMALLY


MODEL FIT INFORMATION

Number of Free Parameters                       14

Loglikelihood

          H0 Value                       -4634.555
          H1 Value                       -4634.555

Information Criteria

          Akaike (AIC)                    9297.110
          Bayesian (BIC)                  9358.760
          Sample-Size Adjusted BIC        9314.314
            (n* = (n + 2) / 24)

Chi-Square Test of Model Fit

          Value                              0.000
          Degrees of Freedom                     0
          P-Value                           0.0000

RMSEA (Root Mean Square Error Of Approximation)

          Estimate                           0.000
          90 Percent C.I.                    0.000  0.000
          Probability RMSEA <= .05           0.000

CFI/TLI

          CFI                                1.000
          TLI                                1.000

Chi-Square Test of Model Fit for the Baseline Model

          Value                            389.144
          Degrees of Freedom                     5
          P-Value                           0.0000

SRMR (Standardized Root Mean Square Residual)

          Value                              0.000


MODEL RESULTS

                                                    Two-Tailed
                    Estimate       S.E.  Est./S.E.    P-Value

 SAT2     ON
    SAT1               0.583      0.035     16.565      0.000
    GRAVEPR            0.863      0.327      2.638      0.008

 GRAVEPR2 ON
    GRAVEPR            0.593      0.041     14.462      0.000
    SAT1               0.003      0.005      0.703      0.482

 SAT1     WITH
    GRAVEPR            0.997      0.310      3.212      0.001

 SAT2     WITH
    GRAVEPR2           0.427      0.204      2.093      0.036

 Means
    SAT1              -9.802      0.327    -29.990      0.000
    GRAVEPR            2.607      0.038     69.497      0.000

 Intercepts
    SAT2              -4.941      0.988     -5.001      0.000
    GRAVEPR2           1.135      0.128      8.900      0.000

 Variances
    SAT1              58.804      3.631     16.194      0.000
    GRAVEPR            0.776      0.047     16.467      0.000

 Residual Variances
    SAT2              32.058      2.130     15.048      0.000
    GRAVEPR2           0.522      0.035     14.839      0.000


STANDARDIZED MODEL RESULTS


STDYX Standardization

                                                    Two-Tailed
                    Estimate       S.E.  Est./S.E.    P-Value

 SAT2     ON
    SAT1               0.610      0.030     20.441      0.000
    GRAVEPR            0.104      0.039      2.646      0.008

 GRAVEPR2 ON
    GRAVEPR            0.584      0.032     18.056      0.000
    SAT1               0.029      0.041      0.703      0.482

 SAT1     WITH
    GRAVEPR            0.148      0.045      3.311      0.001

 SAT2     WITH
    GRAVEPR2           0.104      0.049      2.123      0.034

 Means
    SAT1              -1.278      0.059    -21.688      0.000
    GRAVEPR            2.960      0.100     29.710      0.000

 Intercepts
    SAT2              -0.675      0.139     -4.841      0.000
    GRAVEPR2           1.270      0.170      7.491      0.000

 Variances
    SAT1               1.000      0.000    999.000    999.000
    GRAVEPR            1.000      0.000    999.000    999.000

 Residual Variances
    SAT2               0.598      0.036     16.621      0.000
    GRAVEPR2           0.653      0.037     17.548      0.000


R-SQUARE

    Observed                                        Two-Tailed
    Variable        Estimate       S.E.  Est./S.E.    P-Value

    SAT2               0.402      0.036     11.173      0.000
    GRAVEPR2           0.347      0.037      9.340      0.000


QUALITY OF NUMERICAL RESULTS

     Condition Number for the Information Matrix              0.284E-04
       (ratio of smallest to largest eigenvalue)


MODEL MODIFICATION INDICES

NOTE:  Modification indices for direct effects of observed dependent variables
regressed on covariates may not be included.  To include these, request
MODINDICES (ALL).

Minimum M.I. value for printing the modification index    10.000

                                   M.I.     E.P.C.  Std E.P.C.  StdYX E.P.C.

No modification indices above the minimum value.


     Beginning Time:  14:12:15
        Ending Time:  14:12:15
       Elapsed Time:  00:00:00


MUTHEN & MUTHEN
3463 Stoner Ave.
Los Angeles, CA  90066

Tel: (310) 391-9971
Fax: (310) 391-8971
Web: www.StatModel.com
Support: Support@StatModel.com

Copyright (c) 1998-2020 Muthen & Muthen
