# Supplementary material for: Subjective age, worry and risk-related perceptions in older adults in times of a pandemic
Source: PLoS One. 2022 Sep 29;17(9):e0274293. doi: 10.1371/journal.pone.0274293 (PMC9522013; doi:10.1371/journal.pone.0274293)
Supplement: S1 Data. Archive — (ZIP) [file pone.0274293.s004.zip › Cl-RiskGrave_simpleWcovar.out]

Mplus VERSION 8.5 (Mac)
MUTHEN & MUTHEN
07/08/2021   1:33 PM

INPUT INSTRUCTIONS


    Title: Cross-Lagged Analysis with Perceived Risk of serious covid-19 illness as outcome,


    data: FILE =
    '/Users/maiken.tingvold/Documents/CRISIS/
    statistical-analysis/spss/Graverisk.dat';

    variable: names =
      				 AGE
      				 SAT1
      				 SAT2
      				 Worry1
      				 Worry2
      				 Edu
      				 Gender
      				 SHealth
      				 PRisk1
      				 Prisk2
      				 GravePR
      				 GravePR2;
      				
      				
      				
      				    				
      		Usevar  = 		
      				
      				 SAT1
      				 SAT2
      				 GravePR
      				 GravePR2
      				 AGE
      				 Edu
      				 Gender
      				 SHealth;
      				
      				
      				
      				
      		missing = all (-1000);
      		

      model: !Prisk2 on Sat1 Prisk1;


  !Stability
  SAT2 on SAT1; 	!Effect of SA t1 on t2 (stability)
  GravePR2 on GravePR;	!Effect of GravePrisk T1 on T2 (stability)


  !Cross-lagged  effect
  GravePR2 on SAT1;	!SAT1 on PR T2,
  SAT2 on GravePR; 	!PR T1 on saT2


  !Correlation
  SAT1 with GravePR;	 !correlation at T1
  SAT2 with GravePR2;	 !correlation at T2


  Sat1 with age gender shealth edu;
  GravePR with age gender shealth edu;
  age with shealth edu;
  gender with shealth edu;
  shealth with edu;


  !Impact of control variables on SAT2
  SAT2 on 	Edu
  	Gender
  	age
  	shealth;

  !Impact of control variables on PriskGrave T2
  GravePR2 on Edu
  	Gender
  	AGE
  	shealth;
  	
     	

     	
  output: sampstat stdyx modindices;


INPUT READING TERMINATED NORMALLY


Cross-Lagged Analysis with Perceived Risk of serious covid-19 illness as outcome,

SUMMARY OF ANALYSIS

Number of groups                                                 1
Number of observations                                         611

Number of dependent variables                                    2
Number of independent variables                                  6
Number of continuous latent variables                            0

Observed dependent variables

  Continuous
   SAT2        GRAVEPR2

Observed independent variables
   SAT1        GRAVEPR     AGE         EDU         GENDER      SHEALTH


Estimator                                                       ML
Information matrix                                        OBSERVED
Maximum number of iterations                                  1000
Convergence criterion                                    0.500D-04
Maximum number of steepest descent iterations                   20
Maximum number of iterations for H1                           2000
Convergence criterion for H1                             0.100D-03

Input data file(s)
  /Users/maiken.tingvold/Documents/CRISIS/statistical-analysis/spss/Graverisk.da

Input data format  FREE


SUMMARY OF DATA

     Number of missing data patterns            31


COVARIANCE COVERAGE OF DATA

Minimum covariance coverage value   0.100


     PROPORTION OF DATA PRESENT


           Covariance Coverage
              SAT2          GRAVEPR2      SAT1          GRAVEPR       AGE
              ________      ________      ________      ________      ________
 SAT2           0.823
 GRAVEPR2       0.725         0.750
 SAT1           0.735         0.676         0.871
 GRAVEPR        0.738         0.700         0.779         0.884
 AGE            0.823         0.746         0.871         0.879         0.995
 EDU            0.730         0.663         0.776         0.784         0.887
 GENDER         0.822         0.748         0.869         0.882         0.993
 SHEALTH        0.820         0.748         0.867         0.882         0.992


           Covariance Coverage
              EDU           GENDER        SHEALTH
              ________      ________      ________
 EDU            0.890
 GENDER         0.889         0.998
 SHEALTH        0.887         0.995         0.997


SAMPLE STATISTICS


     ESTIMATED SAMPLE STATISTICS


           Means
              SAT2          GRAVEPR2      SAT1          GRAVEPR       AGE
              ________      ________      ________      ________      ________
               -8.419         2.660        -9.770         2.613        69.914


           Means
              EDU           GENDER        SHEALTH
              ________      ________      ________
                3.037         1.497         4.036


           Covariances
              SAT2          GRAVEPR2      SAT1          GRAVEPR       AGE
              ________      ________      ________      ________      ________
 SAT2          53.545
 GRAVEPR2       1.320         0.805
 SAT1          35.329         0.828        59.264
 GRAVEPR        1.253         0.465         0.989         0.773
 AGE           -2.819         1.029        -6.161         0.917        48.561
 EDU            0.566        -0.101         0.320        -0.068        -1.078
 GENDER        -0.191        -0.009         0.048        -0.020        -0.196
 SHEALTH       -1.295        -0.215        -1.588        -0.235        -0.674


           Covariances
              EDU           GENDER        SHEALTH
              ________      ________      ________
 EDU            1.319
 GENDER        -0.095         0.250
 SHEALTH        0.138         0.004         0.527


           Correlations
              SAT2          GRAVEPR2      SAT1          GRAVEPR       AGE
              ________      ________      ________      ________      ________
 SAT2           1.000
 GRAVEPR2       0.201         1.000
 SAT1           0.627         0.120         1.000
 GRAVEPR        0.195         0.590         0.146         1.000
 AGE           -0.055         0.165        -0.115         0.150         1.000
 EDU            0.067        -0.098         0.036        -0.067        -0.135
 GENDER        -0.052        -0.021         0.012        -0.045        -0.056
 SHEALTH       -0.244        -0.330        -0.284        -0.368        -0.133


           Correlations
              EDU           GENDER        SHEALTH
              ________      ________      ________
 EDU            1.000
 GENDER        -0.166         1.000
 SHEALTH        0.165         0.011         1.000


     MAXIMUM LOG-LIKELIHOOD VALUE FOR THE UNRESTRICTED (H1) MODEL IS -8529.940


UNIVARIATE SAMPLE STATISTICS


     UNIVARIATE HIGHER-ORDER MOMENT DESCRIPTIVE STATISTICS

         Variable/         Mean/     Skewness/   Minimum/ % with                Percentiles
        Sample Size      Variance    Kurtosis    Maximum  Min/Max      20%/60%    40%/80%    Median

     SAT2                 -8.533      -0.261     -35.000    0.20%     -14.000    -10.000     -9.000
             503.000      52.678       0.788      14.000    0.20%      -7.000     -2.000
     GRAVEPR2              2.633       0.117       1.000    7.64%       2.000      2.000      3.000
             458.000       0.778      -0.851       4.000   19.65%       3.000      3.000
     SAT1                -10.030      -0.071     -37.000    0.19%     -15.000    -11.000    -10.000
             532.000      57.544       1.187      17.000    0.19%      -8.000     -5.000
     GRAVEPR               2.611       0.141       1.000    7.96%       2.000      2.000      3.000
             540.000       0.775      -0.826       4.000   18.89%       3.000      3.000
     AGE                  69.918       0.654      60.000    3.12%      63.000     67.000     69.000
             608.000      48.556      -0.135      98.000    0.16%      71.000     76.000
     EDU                   3.040       0.110       1.000    8.64%       2.000      3.000      3.000
             544.000       1.318      -0.740       5.000   13.42%       3.000      4.000
     GENDER                1.497       0.013       1.000   50.33%       1.000      1.000      1.000
             610.000       0.250      -2.000       2.000   49.67%       2.000      2.000
     SHEALTH               4.034      -0.801       1.000    0.66%       4.000      4.000      4.000
             609.000       0.526       1.681       5.000   23.97%       4.000      5.000


THE MODEL ESTIMATION TERMINATED NORMALLY

     THE STANDARD ERRORS OF THE MODEL PARAMETER ESTIMATES MAY NOT BE
     TRUSTWORTHY FOR SOME PARAMETERS DUE TO A NON-POSITIVE DEFINITE
     FIRST-ORDER DERIVATIVE PRODUCT MATRIX.  THIS MAY BE DUE TO THE STARTING
     VALUES BUT MAY ALSO BE AN INDICATION OF MODEL NONIDENTIFICATION.  THE
     CONDITION NUMBER IS       0.301D-11.  PROBLEM INVOLVING THE FOLLOWING PARAMETER:
     Parameter 29, AGE


MODEL FIT INFORMATION

Number of Free Parameters                       44

Loglikelihood

          H0 Value                       -8529.940
          H1 Value                       -8529.940

Information Criteria

          Akaike (AIC)                   17147.881
          Bayesian (BIC)                 17342.145
          Sample-Size Adjusted BIC       17202.454
            (n* = (n + 2) / 24)

Chi-Square Test of Model Fit

          Value                              0.000
          Degrees of Freedom                     0
          P-Value                           0.0000

RMSEA (Root Mean Square Error Of Approximation)

          Estimate                           0.000
          90 Percent C.I.                    0.000  0.000
          Probability RMSEA <= .05           0.000

CFI/TLI

          CFI                                1.000
          TLI                                1.000

Chi-Square Test of Model Fit for the Baseline Model

          Value                            413.897
          Degrees of Freedom                    13
          P-Value                           0.0000

SRMR (Standardized Root Mean Square Residual)

          Value                              0.000


MODEL RESULTS

                                                    Two-Tailed
                    Estimate       S.E.  Est./S.E.    P-Value

 SAT2     ON
    SAT1               0.569      0.036     15.597      0.000
    GRAVEPR            0.758      0.344      2.201      0.028
    EDU                0.330      0.257      1.283      0.200
    GENDER            -0.683      0.526     -1.297      0.195
    AGE               -0.002      0.040     -0.061      0.952
    SHEALTH           -0.489      0.429     -1.139      0.255

 GRAVEPR2 ON
    GRAVEPR            0.544      0.043     12.575      0.000
    SAT1               0.002      0.005      0.443      0.658
    EDU               -0.027      0.033     -0.823      0.411
    GENDER             0.004      0.069      0.063      0.950
    AGE                0.009      0.005      1.701      0.089
    SHEALTH           -0.141      0.054     -2.607      0.009

 SAT1     WITH
    GRAVEPR            0.989      0.308      3.209      0.001
    AGE               -6.161      2.305     -2.673      0.008
    GENDER             0.048      0.164      0.292      0.770
    SHEALTH           -1.588      0.254     -6.258      0.000
    EDU                0.320      0.399      0.802      0.422

 SAT2     WITH
    GRAVEPR2           0.420      0.199      2.107      0.035

 GRAVEPR  WITH
    AGE                0.917      0.266      3.448      0.001
    GENDER            -0.020      0.019     -1.064      0.287
    SHEALTH           -0.235      0.029     -8.238      0.000
    EDU               -0.068      0.045     -1.494      0.135

 AGE      WITH
    SHEALTH           -0.674      0.207     -3.258      0.001
    EDU               -1.078      0.343     -3.138      0.002

 GENDER   WITH
    SHEALTH            0.004      0.015      0.277      0.782
    EDU               -0.095      0.025     -3.835      0.000
    AGE               -0.196      0.142     -1.384      0.166

 SHEALTH  WITH
    EDU                0.138      0.036      3.833      0.000

 Means
    SAT1              -9.770      0.327    -29.855      0.000
    GRAVEPR            2.613      0.037     70.097      0.000
    AGE               69.914      0.283    247.410      0.000
    EDU                3.037      0.049     61.913      0.000
    GENDER             1.497      0.020     73.927      0.000
    SHEALTH            4.036      0.029    137.256      0.000

 Intercepts
    SAT2              -2.680      3.819     -0.702      0.483
    GRAVEPR2           1.300      0.482      2.695      0.007

 Variances
    SAT1              59.264      3.673     16.135      0.000
    GRAVEPR            0.773      0.047     16.525      0.000
    AGE               48.561      2.785     17.434      0.000
    EDU                1.319      0.080     16.483      0.000
    GENDER             0.250      0.014     17.464      0.000
    SHEALTH            0.527      0.030     17.423      0.000

 Residual Variances
    SAT2              31.540      2.090     15.092      0.000
    GRAVEPR2           0.508      0.034     14.857      0.000


STANDARDIZED MODEL RESULTS


STDYX Standardization

                                                    Two-Tailed
                    Estimate       S.E.  Est./S.E.    P-Value

 SAT2     ON
    SAT1               0.599      0.032     18.470      0.000
    GRAVEPR            0.091      0.041      2.203      0.028
    EDU                0.052      0.040      1.281      0.200
    GENDER            -0.047      0.036     -1.297      0.194
    AGE               -0.002      0.038     -0.061      0.952
    SHEALTH           -0.049      0.043     -1.141      0.254

 GRAVEPR2 ON
    GRAVEPR            0.533      0.037     14.518      0.000
    SAT1               0.019      0.042      0.443      0.658
    EDU               -0.035      0.042     -0.823      0.411
    GENDER             0.002      0.038      0.063      0.950
    AGE                0.067      0.039      1.703      0.088
    SHEALTH           -0.114      0.043     -2.626      0.009

 SAT1     WITH
    GRAVEPR            0.146      0.044      3.305      0.001
    AGE               -0.115      0.042     -2.725      0.006
    GENDER             0.012      0.043      0.292      0.770
    SHEALTH           -0.284      0.040     -7.033      0.000
    EDU                0.036      0.045      0.803      0.422

 SAT2     WITH
    GRAVEPR2           0.105      0.049      2.138      0.033

 GRAVEPR  WITH
    AGE                0.150      0.042      3.560      0.000
    GENDER            -0.045      0.042     -1.067      0.286
    SHEALTH           -0.368      0.037    -10.068      0.000
    EDU               -0.067      0.044     -1.502      0.133

 AGE      WITH
    SHEALTH           -0.133      0.040     -3.347      0.001
    EDU               -0.135      0.042     -3.222      0.001

 GENDER   WITH
    SHEALTH            0.011      0.041      0.277      0.782
    EDU               -0.166      0.042     -3.991      0.000
    AGE               -0.056      0.040     -1.390      0.164

 SHEALTH  WITH
    EDU                0.165      0.041      3.986      0.000

 Means
    SAT1              -1.269      0.059    -21.571      0.000
    GRAVEPR            2.972      0.099     29.940      0.000
    AGE               10.033      0.291     34.523      0.000
    EDU                2.644      0.091     29.059      0.000
    GENDER             2.993      0.095     31.575      0.000
    SHEALTH            5.561      0.165     33.796      0.000

 Intercepts
    SAT2              -0.366      0.523     -0.700      0.484
    GRAVEPR2           1.448      0.545      2.656      0.008

 Variances
    SAT1               1.000      0.000    999.000    999.000
    GRAVEPR            1.000      0.000    999.000    999.000
    AGE                1.000      0.000    999.000    999.000
    EDU                1.000      0.000    999.000    999.000
    GENDER             1.000      0.000    999.000    999.000
    SHEALTH            1.000      0.000    999.000    999.000

 Residual Variances
    SAT2               0.589      0.036     16.526      0.000
    GRAVEPR2           0.632      0.037     17.031      0.000


R-SQUARE

    Observed                                        Two-Tailed
    Variable        Estimate       S.E.  Est./S.E.    P-Value

    SAT2               0.411      0.036     11.530      0.000
    GRAVEPR2           0.368      0.037      9.933      0.000


QUALITY OF NUMERICAL RESULTS

     Condition Number for the Information Matrix              0.269E-07
       (ratio of smallest to largest eigenvalue)


MODEL MODIFICATION INDICES

NOTE:  Modification indices for direct effects of observed dependent variables
regressed on covariates may not be included.  To include these, request
MODINDICES (ALL).

Minimum M.I. value for printing the modification index    10.000

                                   M.I.     E.P.C.  Std E.P.C.  StdYX E.P.C.

No modification indices above the minimum value.


TECHNICAL 1 OUTPUT


     PARAMETER SPECIFICATION


           NU
              SAT2          GRAVEPR2      SAT1          GRAVEPR       AGE
              ________      ________      ________      ________      ________
                  0             0             0             0             0


           NU
              EDU           GENDER        SHEALTH
              ________      ________      ________
                  0             0             0


           LAMBDA
              SAT2          GRAVEPR2      SAT1          GRAVEPR       AGE
              ________      ________      ________      ________      ________
 SAT2               0             0             0             0             0
 GRAVEPR2           0             0             0             0             0
 SAT1               0             0             0             0             0
 GRAVEPR            0             0             0             0             0
 AGE                0             0             0             0             0
 EDU                0             0             0             0             0
 GENDER             0             0             0             0             0
 SHEALTH            0             0             0             0             0


           LAMBDA
              EDU           GENDER        SHEALTH
              ________      ________      ________
 SAT2               0             0             0
 GRAVEPR2           0             0             0
 SAT1               0             0             0
 GRAVEPR            0             0             0
 AGE                0             0             0
 EDU                0             0             0
 GENDER             0             0             0
 SHEALTH            0             0             0


           THETA
              SAT2          GRAVEPR2      SAT1          GRAVEPR       AGE
              ________      ________      ________      ________      ________
 SAT2               0
 GRAVEPR2           0             0
 SAT1               0             0             0
 GRAVEPR            0             0             0             0
 AGE                0             0             0             0             0
 EDU                0             0             0             0             0
 GENDER             0             0             0             0             0
 SHEALTH            0             0             0             0             0


           THETA
              EDU           GENDER        SHEALTH
              ________      ________      ________
 EDU                0
 GENDER             0             0
 SHEALTH            0             0             0


           ALPHA
              SAT2          GRAVEPR2      SAT1          GRAVEPR       AGE
              ________      ________      ________      ________      ________
                  1             2             3             4             5


           ALPHA
              EDU           GENDER        SHEALTH
              ________      ________      ________
                  6             7             8


           BETA
              SAT2          GRAVEPR2      SAT1          GRAVEPR       AGE
              ________      ________      ________      ________      ________
 SAT2               0             0             9            10            11
 GRAVEPR2           0             0            15            16            17
 SAT1               0             0             0             0             0
 GRAVEPR            0             0             0             0             0
 AGE                0             0             0             0             0
 EDU                0             0             0             0             0
 GENDER             0             0             0             0             0
 SHEALTH            0             0             0             0             0


           BETA
              EDU           GENDER        SHEALTH
              ________      ________      ________
 SAT2              12            13            14
 GRAVEPR2          18            19            20
 SAT1               0             0             0
 GRAVEPR            0             0             0
 AGE                0             0             0
 EDU                0             0             0
 GENDER             0             0             0
 SHEALTH            0             0             0


           PSI
              SAT2          GRAVEPR2      SAT1          GRAVEPR       AGE
              ________      ________      ________      ________      ________
 SAT2              21
 GRAVEPR2          22            23
 SAT1               0             0            24
 GRAVEPR            0             0            25            26
 AGE                0             0            27            28            29
 EDU                0             0            30            31            32
 GENDER             0             0            34            35            36
 SHEALTH            0             0            39            40            41


           PSI
              EDU           GENDER        SHEALTH
              ________      ________      ________
 EDU               33
 GENDER            37            38
 SHEALTH           42            43            44


     STARTING VALUES


           NU
              SAT2          GRAVEPR2      SAT1          GRAVEPR       AGE
              ________      ________      ________      ________      ________
                0.000         0.000         0.000         0.000         0.000


           NU
              EDU           GENDER        SHEALTH
              ________      ________      ________
                0.000         0.000         0.000


           LAMBDA
              SAT2          GRAVEPR2      SAT1          GRAVEPR       AGE
              ________      ________      ________      ________      ________
 SAT2           1.000         0.000         0.000         0.000         0.000
 GRAVEPR2       0.000         1.000         0.000         0.000         0.000
 SAT1           0.000         0.000         1.000         0.000         0.000
 GRAVEPR        0.000         0.000         0.000         1.000         0.000
 AGE            0.000         0.000         0.000         0.000         1.000
 EDU            0.000         0.000         0.000         0.000         0.000
 GENDER         0.000         0.000         0.000         0.000         0.000
 SHEALTH        0.000         0.000         0.000         0.000         0.000


           LAMBDA
              EDU           GENDER        SHEALTH
              ________      ________      ________
 SAT2           0.000         0.000         0.000
 GRAVEPR2       0.000         0.000         0.000
 SAT1           0.000         0.000         0.000
 GRAVEPR        0.000         0.000         0.000
 AGE            0.000         0.000         0.000
 EDU            1.000         0.000         0.000
 GENDER         0.000         1.000         0.000
 SHEALTH        0.000         0.000         1.000


           THETA
              SAT2          GRAVEPR2      SAT1          GRAVEPR       AGE
              ________      ________      ________      ________      ________
 SAT2           0.000
 GRAVEPR2       0.000         0.000
 SAT1           0.000         0.000         0.000
 GRAVEPR        0.000         0.000         0.000         0.000
 AGE            0.000         0.000         0.000         0.000         0.000
 EDU            0.000         0.000         0.000         0.000         0.000
 GENDER         0.000         0.000         0.000         0.000         0.000
 SHEALTH        0.000         0.000         0.000         0.000         0.000


           THETA
              EDU           GENDER        SHEALTH
              ________      ________      ________
 EDU            0.000
 GENDER         0.000         0.000
 SHEALTH        0.000         0.000         0.000


           ALPHA
              SAT2          GRAVEPR2      SAT1          GRAVEPR       AGE
              ________      ________      ________      ________      ________
               -8.533         2.633       -10.030         2.611        69.918


           ALPHA
              EDU           GENDER        SHEALTH
              ________      ________      ________
                3.040         1.497         4.034


           BETA
              SAT2          GRAVEPR2      SAT1          GRAVEPR       AGE
              ________      ________      ________      ________      ________
 SAT2           0.000         0.000         0.000         0.000         0.000
 GRAVEPR2       0.000         0.000         0.000         0.000         0.000
 SAT1           0.000         0.000         0.000         0.000         0.000
 GRAVEPR        0.000         0.000         0.000         0.000         0.000
 AGE            0.000         0.000         0.000         0.000         0.000
 EDU            0.000         0.000         0.000         0.000         0.000
 GENDER         0.000         0.000         0.000         0.000         0.000
 SHEALTH        0.000         0.000         0.000         0.000         0.000


           BETA
              EDU           GENDER        SHEALTH
              ________      ________      ________
 SAT2           0.000         0.000         0.000
 GRAVEPR2       0.000         0.000         0.000
 SAT1           0.000         0.000         0.000
 GRAVEPR        0.000         0.000         0.000
 AGE            0.000         0.000         0.000
 EDU            0.000         0.000         0.000
 GENDER         0.000         0.000         0.000
 SHEALTH        0.000         0.000         0.000


           PSI
              SAT2          GRAVEPR2      SAT1          GRAVEPR       AGE
              ________      ________      ________      ________      ________
 SAT2          26.339
 GRAVEPR2       0.000         0.389
 SAT1           0.000         0.000        28.772
 GRAVEPR        0.000         0.000         0.000         0.387
 AGE            0.000         0.000         0.000         0.000        24.278
 EDU            0.000         0.000         0.000         0.000         0.000
 GENDER         0.000         0.000         0.000         0.000         0.000
 SHEALTH        0.000         0.000         0.000         0.000         0.000


           PSI
              EDU           GENDER        SHEALTH
              ________      ________      ________
 EDU            0.659
 GENDER         0.000         0.125
 SHEALTH        0.000         0.000         0.263


     Beginning Time:  13:33:30
        Ending Time:  13:33:30
       Elapsed Time:  00:00:00


MUTHEN & MUTHEN
3463 Stoner Ave.
Los Angeles, CA  90066

Tel: (310) 391-9971
Fax: (310) 391-8971
Web: www.StatModel.com
Support: Support@StatModel.com

Copyright (c) 1998-2020 Muthen & Muthen
